# Supplementary material for: De novo transcriptome analysis of the excretory tubules of Carausius morosus (Phasmatodea) and possible functions of the midgut ‘appendices’
Source: PLoS One. 2017 Apr 6;12(4):e0174984. doi: 10.1371/journal.pone.0174984 (PMC5383107; doi:10.1371/journal.pone.0174984)
Supplement: S1 Table — (XLS) Putative descriptions based on BLASTx results. RKPM = Mean reads per kilobase per million mapped reads. Contigs are “highly expressed” in their tissue type if the RPKM is greater than 10x the mean. For each tissue type pair, the log2 fold change in expression based on Cufflinks analysis is given, with negative values indicating higher expression in the first tissue type of the pair as ordered in the heading. “Differential expression” is based on significantly (p<0.05 based on Cufflinks analysis of the test statistic) higher differential expression in the tissues as follows: AoM = Appendices of the Midgut, excretory = AoM & MpgT, MGWall = Midgut Wall, midgut = AoM & MGwall, MpgT = Malpighian tubules, no = no differential expression, rear = MpgT+MGWall, zero = no significant expression in any tissue type. (XLS) [file pone.0174984.s003.xls]

## Sheet: Sheet1
Contig Name	Description	Mean RPKM Appendices of Midgut	Mean RPKM Malpighian Tubules	Mean RPKM Midgut Wall	log 2 fold change (AoM vs MpgT)	log 2 fold change (MpgT vs MGWall)	log 2 fold change (MGWall vs AoM)	Differential Expression	Highly expressed in AoM?	Highly expressed in MpgT?	Highly expressed in MGwall?
Carausius_C1	Unidentified	5.29193	6.07202	4.09903	0.0776637	-0.122471	0.0337245	no	no	no	no
Carausius_C10	small ubiquitin-related modifier 3	116.586	105.967	119.504	-0.233469	0.535671	-0.311235	MGwall	yes	yes	yes
Carausius_C100	WW domain-binding protein 11	4.12995	3.37351	2.25401	-0.393976	0.424124	-0.0380811	no	no	no	no
Carausius_C1000	Unidentified	2.48558	8.91326	2.0859	2.26243	-2.23547	-0.0382763	MpgT	no	no	no
Carausius_C10000	Unidentified	4.4866	4.60015	5.48684	0.0366313	0.358987	-0.404112	no	no	no	no
Carausius_C10001	Unidentified	2.42828	3.24493	4.10297	0.327117	0.506727	-0.844916	no	no	no	no
Carausius_C10003	Unidentified	4.19304	3.80344	5.75665	-0.0860625	0.951124	-0.87499	MGwall	no	no	no
Carausius_C10004	small integral membrane protein 12-A	50.3143	58.5843	39.9191	0.0897268	-0.17935	0.0809056	no	no	no	no
Carausius_C10007	Unidentified	12.4987	8.18151	18.4575	-0.703988	1.54768	-0.851551	MGwall	no	no	no
Carausius_C10008	Unidentified	6.38055	5.39536	5.24291	0.0846399	0.0913279	-0.184373	no	no	no	no
Carausius_C10009	Unidentified	4.48885	4.19414	5.97043	-0.246083	0.263867	-0.0259706	no	no	no	no
Carausius_C10010	and Integrase domain containing protein K02A2.6-like	1.64497	1.75864	0.894687	0.0806558	-0.508496	0.418878	no	no	no	no
Carausius_C10011	Unidentified	9.53361	10.8831	10.961	0.132476	0.219404	-0.358338	no	no	no	no
Carausius_C10013	Unidentified	0.926428	2.27296	1.14088	1.20503	-0.807282	-0.404547	no	no	no	no
Carausius_C10014	Unidentified	5.2935	4.13805	2.54405	-0.484732	0.514719	-0.0403669	no	no	no	no
Carausius_C10015	Unidentified	0.558419	1.12334	2.26176	-0.5217	1.03705	-0.528184	no	no	no	no
Carausius_C10016	TIMELESS-interacting protein	33.0309	29.5989	19.3853	-0.224212	-0.263669	0.478133	no	no	no	no
Carausius_C10018	Unidentified	3.09074	3.65055	8.81489	0.0543052	1.57982	-1.64053	MGwall	no	no	no
Carausius_C1002	Unidentified	10.2462	10.3146	6.7889	-0.0156331	-0.268066	0.273906	no	no	no	no
Carausius_C10020	transketolase-like protein 2 isoform X1	70.1127	141.126	86.4472	0.895846	-0.339804	-0.564879	MpgT	no	yes	no
Carausius_C10022	Homo sapiens eukaryotic peptide chain release factor subunit 1	59.5463	43.1953	77.4473	-0.597324	1.20986	-0.621496	MGwall	no	no	no
Carausius_C10023	p160 myb-binding protein 1A	6.21712	5.94501	6.65348	0.0252718	0.874174	-0.910133	MGwall	no	no	no
Carausius_C10024	Ty3/gypsy retrotransposon protein putative Ty3-gypsy subclass	16.1164	17.0807	12.8888	0.0720936	-0.0770056	-0.00468559	no	no	no	no
Carausius_C10028	Unidentified	4.49624	8.51578	3.57142	0.928276	-0.937102	0.000177068	MpgT	no	no	no
Carausius_C1003	Unidentified	0.610505	1.2815	0	0.989522	-4.85905	3.86549	no	no	no	no
Carausius_C10030	solute carrier family 41 member 1	18.987	21.6198	19.3841	0.074228	0.238562	-0.322177	no	no	no	no
Carausius_C10031	Unidentified	102.871	181.079	79.7836	0.597811	-0.808186	0.20182	MpgT	no	yes	no
Carausius_C10032	conserved protein LOC105843969	3.57604	5.62959	3.36717	0.666387	-0.898339	0.220829	MpgT	no	no	no
Carausius_C10034	Unidentified	0.106325	0.145091	4.19537	-0.0097829	5.00039	-4.9972	MGwall	no	no	no
Carausius_C10035	Unidentified	0.224048	0.0847883	14.9906	N.A.	inf	-5.53395	MGwall	no	no	no
Carausius_C10036	Unidentified	0	0.0879001	0.506887	inf	4.86541	N.A.	MGwall	no	no	no
Carausius_C10037	Unidentified	0.289129	0.316073	11.9375	-0.883255	8.18134	-7.30941	no	no	no	no
Carausius_C10038	multidrug resistance protein homolog 49 isoform X2	17.3759	5.84948	0.469035	-1.95804	-2.10037	4.04922	AoM	no	no	no
Carausius_C10042	tigger transposable element-derived protein 1-like	13.4627	3.45225	37.5656	-1.68151	3.64961	-1.97753	MGwall	no	no	no
Carausius_C10043	rbp1-like RNA-binding protein Rsf1	314.146	314.775	298.95	-0.0991592	0.244196	-0.154963	no	yes	yes	yes
Carausius_C10044	Unidentified	1.81386	2.82513	4.458	-0.778136	1.64063	-0.867585	no	no	no	no
Carausius_C10045	Unidentified	1.54589	2.6401	6.38502	0.505529	0.818982	-1.3336	MGwall	no	no	no
Carausius_C10046	Unidentified	8.77645	7.65357	12.3406	-0.33006	1.02046	-0.699385	MGwall	no	no	no
Carausius_C10048	Unidentified	10.1075	12.2277	6.2265	0.195696	-0.782706	0.580084	MpgT	no	no	no
Carausius_C10049	Unidentified	8.87407	11.0934	5.99215	0.140985	-0.663104	0.513511	MpgT	no	no	no
Carausius_C1005	Unidentified	12.1464	11.2227	7.32369	-0.273398	-0.165386	0.42981	no	no	no	no
Carausius_C10050	E3 ubiquitin-protein ligase NEDD4-like isoform X1	33.2083	37.8768	18.8115	0.0648374	-0.560446	0.485857	MpgT	no	no	no
Carausius_C10051	IgGFc-binding protein LOC105436982	12.2609	11.8536	19.2465	-0.310182	1.1645	-0.862968	MGwall	no	no	no
Carausius_C10054	Unidentified	2.61638	3.89452	4.03454	0.554477	0.394203	-0.956112	no	no	no	no
Carausius_C10055	Unidentified	29.1246	4.44031	14.1201	-2.77634	1.88477	0.883678	AoM	no	no	no
Carausius_C10056	chromodomain-helicase-DNA-binding protein Mi-2 homolog isoform X1	15.7636	26.471	18.973	0.537688	-0.0864489	-0.461082	no	no	no	no
Carausius_C10057	Unidentified	12.4416	8.9957	15.0985	0.171927	0.0263115	-0.205799	no	no	no	no
Carausius_C1006	bromodomain-containing protein 7 isoform X2	6.95508	6.00614	6.96678	-0.286562	0.586441	-0.309849	MGwall	no	no	no
Carausius_C10060	Unidentified	4.65217	7.02318	4.60137	0.558841	-0.456239	-0.112146	no	no	no	no
Carausius_C10061	integrase core domain protein K02A2.6-like	3.38872	0.516024	3.2444	-2.3212	2.56942	-0.258829	midgut	no	no	no
Carausius_C10063	Unidentified	1.62177	2.56867	1.50973	0.297907	-0.48828	0.181986	no	no	no	no
Carausius_C10065	Unidentified	2.57194	4.63936	5.5159	1.31966	0.14466	-1.4753	MGwall	no	no	no
Carausius_C10066	Unidentified	1.82411	0.640891	10.7309	-1.45535	4.3594	-2.91249	MGwall	no	no	no
Carausius_C10067	Unidentified	3.30583	3.5126	3.43489	0.161701	0.271874	-0.442128	no	no	no	no
Carausius_C10068	Unidentified	3.0676	5.74669	2.49933	1.09871	-0.746231	-0.361066	no	no	no	no
Carausius_C10069	Unidentified	0.62787	0.921781	1.84568	-0.710175	1.37592	-0.673931	MGwall	no	no	no
Carausius_C1007	protein LOC100874762 isoform X2	78.6947	3.17897	19.2121	-4.70591	3.0037	1.69239	AoM	no	no	no
Carausius_C10070	26S proteasome non-ATPase regulatory subunit 6	22.4711	20.3432	14.9269	-0.294345	-0.0183878	0.303404	no	no	no	no
Carausius_C10071	Unidentified	0.633795	0.688347	1.12602	-1.43328	2.24725	-0.819925	no	no	no	no
Carausius_C10072	Unidentified	4.14726	0.842806	3.03252	-2.1482	2.23623	-0.0990299	midgut	no	no	no
Carausius_C10073	Unidentified	1.90309	5.99424	1.17801	1.11954	-2.15417	1.02408	MpgT	no	no	no
Carausius_C10074	Unidentified	5.34255	9.76393	2.62591	0.723677	-1.3934	0.660739	MpgT	no	no	no
Carausius_C10075	Unidentified	4.67969	3.92304	2.91056	-0.349913	0.377288	-0.0319719	no	no	no	no
Carausius_C10077	TPA protein LOC103308786	2.65656	3.02136	3.07283	-0.0267699	0.529162	-0.511959	no	no	no	no
Carausius_C1008	Unidentified	14.9977	21.8501	12.9346	0.472298	-0.403193	-0.0779333	no	no	no	no
Carausius_C10080	Unidentified	0.586493	1.05471	0.64903	0.407221	-0.650036	0.234287	no	no	no	no
Carausius_C10081	Full=Cytochrome P450 6k1 AltName Full=CYPVIK1	2.51474	0.426596	2.50218	-1.63207	1.70832	-0.0852615	midgut	no	no	no
Carausius_C10082	soluble calcium-activated nucleotidase 1	30.7518	27.2937	33.1836	-0.307909	0.57658	-0.276072	MGwall	no	no	no
Carausius_C10083	translocase of outer mitochondrial import receptor subunit TOM40 homolog	16.8685	12.6412	12.2099	-0.210268	0.110474	0.0905594	no	no	no	no
Carausius_C10084	Juvenile hormone-inducible protein	9.43233	14.5521	12.1655	0.545405	-0.0874507	-0.46592	no	no	no	no
Carausius_C10085	Unidentified	4.47228	5.30131	4.77528	-0.0123128	0.105027	-0.101364	no	no	no	no
Carausius_C10086	Unidentified	4.9402	6.93873	9.20845	0.154328	0.422595	-0.582829	no	no	no	no
Carausius_C10088	Unidentified	14.1132	14.8969	146.331	0	0	0	no	no	no	yes
Carausius_C10089	Unidentified	10.3486	6.44246	3.2264	-0.888003	-0.677771	1.55582	AoM	no	no	no
Carausius_C1009	ATP synthase subunit d mitochondrial	623.597	575.179	364.963	-0.202037	-0.354527	0.547413	no	yes	yes	yes
Carausius_C10092	Unidentified	2.32295	1.83135	1.388	-0.505807	0.0254151	0.471111	no	no	no	no
Carausius_C10094	Unidentified	2.40763	1.81559	1.02685	-0.0380582	-1.80297	1.83168	AoM	no	no	no
Carausius_C10095	Unidentified	4.22037	3.47658	1.39153	0.0693129	-0.334253	0.256784	no	no	no	no
Carausius_C10096	Unidentified	28.8646	26.4275	3.18464	-0.0283931	-2.95408	2.97442	excretory	no	no	no
Carausius_C10098	Unidentified	24.7409	16.5761	25.5395	-0.935895	1.03349	-0.104716	midgut	no	no	no
Carausius_C10099	Unidentified	28.4815	27.5256	17.6175	-0.187259	-0.521746	0.701698	AoM	no	no	no
Carausius_C101	B Fiddler Crab Collagenase Complexed To Ecotin pdb|1AZZ|B Chain A Crystal Structure Of Anionic Trypsin Isoform 1	636.263	1.42498	254.102	-8.9561	7.57289	1.37709	midgut	yes	no	yes
Carausius_C1010	Unidentified	3.25889	3.95041	2.11457	0.298985	-0.312318	0.00601187	no	no	no	no
Carausius_C10100	gastrula zinc finger protein 271-like	3.52582	3.33113	3.68546	-0.228861	0.414654	-0.19557	no	no	no	no
Carausius_C10101	Unidentified	47.1255	5.09397	13.4309	-3.1381	1.90317	1.22772	AoM	no	no	no
Carausius_C10102	Caspase-3 In Complex With A Designed Ankyrin Repeat Protein Darpin L86a Mutant pdb|4J7W|B Chain	20.9054	10.8914	11.8005	-0.264725	0.201979	0.0528382	no	no	no	no
Carausius_C10103	Adhesive plaque matrix protein	3.91491	9.6529	3.53832	0	0	0	no	no	no	no
Carausius_C10104	Unidentified	9.78839	3.69556	5.52953	-1.47699	0.949689	0.518783	midgut	no	no	no
Carausius_C10106	Unidentified	0.47206	0.352609	0.768869	-1.47699	0.949689	0.518783	no	no	no	no
Carausius_C10107	Unidentified	25.2581	48.7929	15.2654	0.984121	-1.19114	0.198594	MpgT	no	no	no
Carausius_C10108	Unidentified	6.14312	7.88596	5.374	0.148916	-0.147331	-0.0113602	no	no	no	no
Carausius_C1011	Unidentified	2.8583	3.64009	3.37804	0.15863	-0.295482	0.129475	no	no	no	no
Carausius_C10110	Unidentified	4.84584	1.37966	0.0754859	-1.88176	-3.88601	5.75797	AoM	no	no	no
Carausius_C10111	alcohol dehydrogenase	2.34994	8.88629	1.08681	1.37568	-0.601692	-0.775697	MpgT	no	no	no
Carausius_C10112	aldo-keto reductase 1	11.9529	24.2216	10.5352	0.666124	-1.01966	0.346137	MpgT	no	no	no
Carausius_C10113	Unidentified	2.002	2.14968	1.80554	0.0508465	0.0682753	-0.12811	no	no	no	no
Carausius_C10114	Unidentified	3.30918	3.84729	5.04553	0.269317	0.781986	-1.06346	MGwall	no	no	no
Carausius_C10116	Unidentified	3.3611	0.210735	11.2019	-4.59478	6.1906	-1.6022	MGwall	no	no	no
Carausius_C10118	Unidentified	9.05752	12.8016	10.4542	0.411445	0.117136	-0.537533	no	no	no	no
Carausius_C10119	UDP-glucuronosyltransferase 2B15-like	4.83944	0.959175	0	-4.04211	-3.33416	7.36075	AoM	no	no	no
Carausius_C1012	Unidentified	2.39201	2.87001	1.36668	0.358922	-1.01128	0.643764	no	no	no	no
Carausius_C10120	Unidentified	0.501849	0.527732	0.522106	2.10091	-1.56715	-0.535522	no	no	no	no
Carausius_C10121	zinc finger MIZ domain-containing protein 1 isoform X3	6.96665	6.2768	2.55437	-0.317647	-0.801015	1.10937	excretory	no	no	no
Carausius_C10123	Unidentified	4.1657	0.88743	7.216	-2.29218	3.37578	-1.09272	MGwall	no	no	no
Carausius_C10124	tetraspanin family protein partial	8.63008	1.62585	20.2783	-2.48735	4.04811	-1.56908	MGwall	no	no	no
Carausius_C10126	serrate RNA effector molecule homolog isoform X2	14.2843	12.9676	15.3122	-0.0221444	0.303896	-0.291149	no	no	no	no
Carausius_C10127	serine/threonine-protein kinase RIO1	0.254422	0.252604	0.108887	-0.0221444	0.303896	-0.291149	no	no	no	no
Carausius_C10128	serine/threonine-protein kinase RIO1	16.9483	9.42501	11.4799	-0.778172	0.583945	0.183545	AoM	no	no	no
Carausius_C10129	VAMP vesicle-associated membrane protein-associated protein B/C isoform X2	159.782	178.493	55.2865	0.0424458	-1.30559	1.25454	excretory	yes	yes	no
Carausius_C1013	DNA-binding protein RFX2 isoform X2	6.19507	10.3289	2.72486	0.585512	-1.4348	0.83865	excretory	no	no	no
Carausius_C10130	CYP9 cytochrome P450 9e2-like	9.73606	16.4462	1.7094	0.301092	-2.32577	2.01608	excretory	no	no	no
Carausius_C10131	Unidentified	10.0795	12.4358	5.82013	0.249891	-0.725385	0.466246	MpgT	no	no	no
Carausius_C10132	wolframin isoform X1	10.9054	10.6466	3.90237	-0.0347577	-0.960441	0.984737	excretory	no	no	no
Carausius_C10133	Unidentified	6.31409	7.33518	3.94024	0.0855232	-0.3243	0.230216	no	no	no	no
Carausius_C10134	Unidentified	13.7631	16.2238	9.68168	0.109806	-0.401562	0.283265	no	no	no	no
Carausius_C10135	protein C9E9.15-like isoform X2	9.77792	8.51691	3.34857	-0.274331	-0.571867	0.83812	no	no	no	no
Carausius_C10136	Unidentified	5.14961	5.03818	2.12989	-0.181113	-0.839552	1.01153	excretory	no	no	no
Carausius_C10137	Unidentified	2.90508	3.7144	1.96446	0.869763	-0.904554	0.026927	no	no	no	no
Carausius_C10138	AGAP001205-PA-like protein LOC107274340 isoform X1	21.5648	2.1533	144.6	-3.46674	6.45827	-3.00314	MGwall	no	no	yes
Carausius_C10139	Unidentified	15.6667	20.3321	10.6912	0.337067	-0.798888	0.454053	MpgT	no	no	no
Carausius_C1014	fizzy-related protein homolog isoform X1	4.49685	2.89147	2.56588	-0.519821	0.118688	0.390915	no	no	no	no
Carausius_C10140	tigger transposable element-derived protein 1-like	3.67783	5.16239	2.41295	0.443102	-0.547759	0.0954335	MpgT	no	no	no
Carausius_C10141	Unidentified	2.65497	1.77654	1.67855	-0.265328	-0.0533707	0.308623	no	no	no	no
Carausius_C10142	Unidentified	4.19469	2.37021	7.94969	-0.174769	1.61013	-1.445	MGwall	no	no	no
Carausius_C10143	Includes RecName Full=Molybdopterin-synthase adenylyltransferase and sulfurtransferase MOCS3	1.82141	0.64159	0.82878	-2.10416	0.667756	1.42365	AoM	no	no	no
Carausius_C10144	Unidentified	3.87249	460.205	1.38516	6.81549	-7.75989	0.937278	MpgT	no	yes	no
Carausius_C10145	Unidentified	2.94238	2.29674	0.990015	-0.311645	-0.367226	0.669977	no	no	no	no
Carausius_C10146	Unidentified	2.91883	2.30805	2.51511	-0.573185	0.243108	0.321462	no	no	no	no
Carausius_C10149	Unidentified	0.748051	0.502844	0.39593	-1.66011	0.0201275	1.62695	no	no	no	no
Carausius_C1015	WASH complex subunit 7 isoform X1	19.2492	18.4044	10.0281	-0.218066	-0.531186	0.738921	AoM	no	no	no
Carausius_C10150	Unidentified	0.642993	1.31337	1.09358	3.57079	0.448559	-4.02788	no	no	no	no
Carausius_C10151	SWI/SNF-related matrix-associated actin-dependent regulator of chromatin subfamily A member 5	26.879	27.1058	23.7749	-0.129337	0.297209	-0.178492	no	no	no	no
Carausius_C10152	SWI/SNF-related matrix-associated actin-dependent regulator of chromatin subfamily A member 5-like	10.1411	8.54493	8.87507	-0.0396208	0.293765	-0.262131	no	no	no	no
Carausius_C10153	Unidentified	6.80295	9.78527	4.90647	0.499496	-0.571222	0.0647341	no	no	no	no
Carausius_C10154	E3 ubiquitin-protein ligase MARCH6	20.6314	20.1826	10.9698	0.12668	-0.379831	0.244228	excretory	no	no	no
Carausius_C10156	Unidentified	31.3534	44.8795	19.8128	0.414688	-0.785562	0.361945	MpgT	no	no	no
Carausius_C10157	Unidentified	3.23034	6.68562	4.05319	0.365999	-0.399918	0.0258811	no	no	no	no
Carausius_C10159	transducin beta-like protein 2	28.1806	26.1142	34.2753	-0.301462	0.874266	-0.582248	MGwall	no	no	no
Carausius_C1016	cytochrome P450 9e2-like	83.1046	14.0775	18.3403	-2.72661	0.951989	1.76729	AoM	no	no	no
Carausius_C10161	Unidentified	2.98728	4.07034	3.83299	0.476336	0.233871	-0.720524	no	no	no	no
Carausius_C10162	Unidentified	0.509948	1.16902	1.67833	1.34795	-0.00605503	-1.34719	no	no	no	no
Carausius_C10163	Unidentified	1.24948	7.64817	7.34441	2.61892	0.413232	-3.04068	rear	no	no	no
Carausius_C10165	protein FAM134C-like	5.05782	8.99751	3.90899	0.485082	-0.479273	-0.0185566	MpgT	no	no	no
Carausius_C10166	non-homologous end-joining factor 1	6.34087	4.72828	4.25678	-0.398665	0.115529	0.271897	no	no	no	no
Carausius_C10167	Unidentified	2.81923	3.65358	3.39559	0.231985	0.277649	-0.517084	no	no	no	no
Carausius_C10168	Unidentified	3.67646	3.20984	4.15387	-0.312492	0.703332	-0.400531	no	no	no	no
Carausius_C10170	Unidentified	6.8327	6.34707	11.7669	-0.0738565	1.00829	-0.943153	MGwall	no	no	no
Carausius_C10171	Unidentified	7.38622	6.08218	4.02763	-0.480494	-0.282172	0.753576	no	no	no	no
Carausius_C10172	Unidentified	3.61948	2.16799	4.64078	-0.463792	1.15897	-0.700192	MGwall	no	no	no
Carausius_C10173	Unidentified	0.765162	4.20089	0.869712	2.96156	-2.57182	-0.396908	MpgT	no	no	no
Carausius_C10174	Unidentified	2.408	8.52306	1.12296	1.63277	-2.63985	0.999124	MpgT	no	no	no
Carausius_C10175	Unidentified	6.72569	13.3544	9.73864	0.853583	-0.0864648	-0.774941	rear	no	no	no
Carausius_C10176	Unidentified	10.4561	10.3439	7.92416	-0.160556	-0.0821398	0.233736	no	no	no	no
Carausius_C10177	activating transcription factor 7-interacting protein 1 isoform X1	6.05483	6.31955	5.65032	0.0693104	0.25105	-0.330528	no	no	no	no
Carausius_C10178	Unidentified	0.903037	1.96713	1.34875	0.553787	0.0988286	-0.660123	no	no	no	no
Carausius_C10179	Unidentified	8.53505	10.8569	7.38094	-0.672871	0.600861	0.0634226	no	no	no	no
Carausius_C1018	Unidentified	7.70294	6.54627	7.30204	0.00850439	0.105978	-0.124072	no	no	no	no
Carausius_C10180	Unidentified	1.29496	6.57975	1.52578	1.92778	-1.59186	-0.345988	MpgT	no	no	no
Carausius_C10181	Unidentified	4.28674	5.05571	5.31635	0.0666244	0.333887	-0.410394	no	no	no	no
Carausius_C10182	Unidentified	21.1174	55.617	24.3726	1.25162	-0.737146	-0.522247	MpgT	no	no	no
Carausius_C10183	Unidentified	0.549862	3.45288	1.0149	2.52019	-1.76215	-0.767273	MpgT	no	no	no
Carausius_C10184	Unidentified	11.7866	8.13704	46.7869	-0.766185	3.02683	-2.2686	MGwall	no	no	no
Carausius_C10187	Unidentified	11.7487	11.9855	8.02757	0.144504	-0.261291	0.109488	no	no	no	no
Carausius_C10188	Unidentified	4.47671	7.77225	3.8662	0.810842	-0.657296	-0.162158	MpgT	no	no	no
Carausius_C10189	Unidentified	6.10403	6.89688	2.94389	0.291092	-1.10574	0.804139	excretory	no	no	no
Carausius_C1019	Unidentified	54.2728	31.568	34.5113	-1.20374	0.319045	0.874234	no	no	no	no
Carausius_C10190	Unidentified	5.22233	6.15006	2.50154	0.078878	-0.526426	0.439061	no	no	no	no
Carausius_C10191	Unidentified	45.0326	44.6114	42.5844	-0.35336	0.414718	-0.069494	no	no	no	no
Carausius_C10192	Unidentified	10.3097	9.79272	8.84221	-0.10521	0.0511537	0.0460383	no	no	no	no
Carausius_C10195	sprouty-related EVH1 domain-containing protein 2 isoform X1	24.3946	19.5872	16.8293	-0.508405	0.238632	0.260889	no	no	no	no
Carausius_C10198	antennae-rich cytochrome P450 6k1-like	58.0605	27.9259	17.3225	-1.24584	-0.254127	1.49184	AoM	no	no	no
Carausius_C10199	NADH dehydrogenase	47.1557	53.5582	39.0135	0.0808233	-0.162747	0.0719383	no	no	no	no
Carausius_C102	Unidentified	107.804	71.5672	43.8905	-0.782334	-0.233954	1.00737	AoM	no	no	no
Carausius_C1020	Unidentified	155.396	190.008	89.2574	0.139573	-0.679264	0.531922	MpgT	yes	yes	no
Carausius_C10200	Unidentified	2.26329	7.65576	1.16549	1.86638	-2.15407	0.279999	MpgT	no	no	no
Carausius_C10201	unkown protein FAM134C-like	6.59623	7.71408	8.15167	0.250474	0.461388	-0.723382	no	no	no	no
Carausius_C10202	Unidentified	7.85486	9.92982	9.40703	0.168636	0.253185	-0.432037	no	no	no	no
Carausius_C10203	ER membrane protein complex subunit 2	51.2031	48.6729	33.2375	-0.202146	-0.304822	0.49626	no	no	no	no
Carausius_C10205	Unidentified	6.25645	3.2459	6.15081	-1.14174	1.24954	-0.12015	no	no	no	no
Carausius_C10206	general transcription initiation factor IIE subunit beta	34.28	37.3708	22.0933	-0.0249827	-0.236905	0.252721	no	no	no	no
Carausius_C10207	transient receptor potential cation channel protein painless	31.8114	2.47488	12.5631	-4.53132	3.35291	1.16826	AoM	no	no	no
Carausius_C10208	cytochrome b561 domain-containing protein 1	8.96169	30.3613	34.5379	1.37208	0.726778	-2.10655	MGwall	no	no	no
Carausius_C10209	neuronal cell adhesion molecule isoform X1	12.2945	41.6726	4.9667	1.58047	-2.77288	1.18171	MpgT	no	no	no
Carausius_C1021	Unidentified	20.5443	42.9157	11.4167	1.23044	-1.73562	0.496365	MpgT	no	no	no
Carausius_C10210	Unidentified	3.43221	3.06557	2.55158	-0.290874	0.0860966	0.194858	no	no	no	no
Carausius_C10211	NADH dehydrogenase	20.7722	21.2162	14.1013	-0.0801722	0.187737	-0.116994	no	no	no	no
Carausius_C10212	secretory carrier-associated membrane protein 1 isoform X1	59.3752	31.2722	32.0003	-1.16884	0.572681	0.586764	midgut	no	no	no
Carausius_C10213	mutated in colorectal mutant cancer protein isoform X1	4.40941	3.17484	3.02053	-0.58418	0.348521	0.226205	no	no	no	no
Carausius_C10215	Unidentified	0.574698	0.186779	0.0597975	-0.58418	0.348521	0.226205	no	no	no	no
Carausius_C10216	syntenin-1 isoform X2	49.9193	38.5699	21.0584	-0.443854	-0.593536	1.02831	excretory	no	no	no
Carausius_C10217	family C48 unassigned peptidase	7.07593	4.67155	4.18359	-0.553066	0.308036	0.237383	no	no	no	no
Carausius_C1022	Unidentified	11.597	15.9919	9.16769	0.371414	-0.323753	-0.0592853	no	no	no	no
Carausius_C10221	cyclin-D1-binding protein 1 partial	4.50321	3.64831	3.59962	-0.278035	0.305125	-0.0368015	no	no	no	no
Carausius_C10225	TPA transmembrane 9 superfamily member 2	43.7066	42.4968	39.8507	-0.242979	0.646922	-0.41136	AoM	no	no	no
Carausius_C10226	Unidentified	0.66378	0.324905	0.392079	-0.242979	0.646922	-0.41136	no	no	no	no
Carausius_C10227	Unidentified	2.69946	4.57758	4.16332	0.51701	-0.639092	0.116702	no	no	no	no
Carausius_C1023	Unidentified	5.72854	5.42163	2.29624	-0.235248	-1.05067	1.27791	excretory	no	no	no
Carausius_C10230	Unidentified	0.270748	0.689732	0.515973	-0.235248	-1.05067	1.27791	no	no	no	no
Carausius_C10231	Unidentified	1.82528	1.40701	1.5193	-0.0859858	0.69874	-0.622641	no	no	no	no
Carausius_C10234	Unidentified	3.4432	2.21093	1.45424	-0.480291	-0.0941835	0.563987	no	no	no	no
Carausius_C10236	Unidentified	4.84608	8.27781	4.21986	0.630957	-0.745723	0.106523	MpgT	no	no	no
Carausius_C10237	Unidentified	41.5185	56.8012	37.0691	0.16005	-0.272004	0.105053	no	no	no	no
Carausius_C10238	sentrin-specific protease 1 isoform X2	12.2014	12.5155	8.95829	-0.211425	-0.187866	0.389174	no	no	no	no
Carausius_C10239	Unidentified	2.06801	2.32513	1.49991	-0.0247006	-0.257258	0.274839	no	no	no	no
Carausius_C1024	Unidentified	100.577	94.9889	112.156	-0.154326	0.568034	-0.42213	MGwall	no	no	no
Carausius_C10240	Unidentified	2.0884	0	0.242007	-0.154326	0.568034	-0.42213	midgut	no	no	no
Carausius_C10241	Unidentified	23.2657	3.88924	14.7334	-2.34229	2.10713	0.224283	midgut	no	no	no
Carausius_C10243	ubiquitin fusion degradation protein 1 homolog isoform X1	58.5037	83.3068	50.6273	0	0	0	no	no	no	no
Carausius_C10246	Unidentified	4.39966	5.32215	5.00042	0.0682008	-0.77011	0.692183	no	no	no	no
Carausius_C10247	Unidentified	0.488836	0.884221	0.166096	0.0682008	-0.77011	0.692183	no	no	no	no
Carausius_C10249	Unidentified	1.88204	2.54297	1.74029	0.504125	-0.236233	-0.278017	no	no	no	no
Carausius_C1025	Unidentified	118.006	118.212	142.114	-0.12044	0.690991	-0.578732	MGwall	yes	yes	yes
Carausius_C10251	Unidentified	12.5894	14.1539	18.4514	0.0712871	0.724818	-0.804133	MGwall	no	no	no
Carausius_C10252	Unidentified	7.97985	11.7125	6.66614	0.331556	-0.52439	0.185689	no	no	no	no
Carausius_C10255	Unidentified	2.45492	5.43879	1.46418	0.593538	-1.59314	0.991673	MpgT	no	no	no
Carausius_C10256	MULTISPECIES arginine--tRNA ligase mitochondrial	0.26696	0.425811	0.192071	0.593538	-1.59314	0.991673	no	no	no	no
Carausius_C10259	Unidentified	8.16503	9.40092	5.04832	0.216751	-0.67315	0.446981	MpgT	no	no	no
Carausius_C1026	Unidentified	140.619	123.901	134.689	-0.183994	0.445594	-0.270242	no	yes	yes	yes
Carausius_C10260	Unidentified	4.62512	12.2117	1.75517	inf	N.A.	0	no	no	no	no
Carausius_C10261	Unidentified	0.989281	2.33396	1.37747	1.39143	-0.332335	-1.0691	MpgT	no	no	no
Carausius_C10262	Unidentified	0.147974	0	0.707755	N.A.	inf	-0.85304	midgut	no	no	no
Carausius_C10267	Unidentified	3.05321	3.34304	2.79026	0.763019	-0.973247	0.200224	no	no	no	no
Carausius_C10268	alanyl-tRNA editing protein Aarsd1	22.744	25.0236	19.3229	0.0928762	-0.0588958	-0.0444113	no	no	no	no
Carausius_C10269	Unidentified	1.30805	52.6807	0.344225	5.38693	-6.04248	0.640981	MpgT	no	no	no
Carausius_C1027	mediator of RNA polymerase II transcription subunit 9	42.9014	41.1585	27.4036	-0.138096	-0.193123	0.3213	no	no	no	no
Carausius_C10270	LSM12-like protein LSM12 homolog	98.6975	85.9247	80.8465	-0.239216	0.232867	-0.0033863	no	no	no	no
Carausius_C10271	Unidentified	3.28061	5.42081	1.60758	0.459901	-1.39284	0.924507	MpgT	no	no	no
Carausius_C10272	heterogeneous nuclear ribonucleoprotein A1-like isoform X2	1.14193	0.455987	1.96899	0.459901	-1.39284	0.924507	no	no	no	no
Carausius_C10274	Unidentified	0.129776	0	0	0.459901	-1.39284	0.924507	AoM	no	no	no
Carausius_C10275	Unidentified	0	0.698288	0	1.8482	N.A.	inf	MpgT	no	no	no
Carausius_C10276	ras-related protein Rab-7a	109.054	90.5485	79.0382	-0.370977	0.178413	0.182273	no	no	no	no
Carausius_C10278	Unidentified	0.311181	0.584924	0.172138	-0.655664	0.433193	0.213994	no	no	no	no
Carausius_C10279	Unidentified	5.5482	5.02765	13.5227	-0.331119	1.89013	-1.56616	MGwall	no	no	no
Carausius_C1028	TPA_inf signal recognition particle receptor subunit alpha homolog isoform X1	22.1198	21.9464	16.0548	-0.199538	0.26332	-0.0698205	no	no	no	no
Carausius_C10280	Unidentified	0.817365	0.518228	0.172773	-0.244423	0.78607	-0.546261	no	no	no	no
Carausius_C10281	Unidentified	1.36919	1.9186	1.54307	0.40607	-1.00889	0.597725	no	no	no	no
Carausius_C10282	Unidentified	4.01319	1.74418	2.3359	-1.30916	0.956115	0.342779	midgut	no	no	no
Carausius_C10283	Unidentified	5.58083	0.0145629	20.8709	-6.95096	9.06255	-2.1193	MGwall	no	no	no
Carausius_C10284	Unidentified	16.0481	9.64594	18.2766	-0.655797	1.57644	-0.928266	MGwall	no	no	no
Carausius_C10285	liprin-alpha-1 isoform X1	3.70721	1.86438	1.65459	-1.04512	0.10291	0.932002	AoM	no	no	no
Carausius_C10286	Unidentified	4.76189	1.58249	2813.44	-1.57619	11.3157	-9.74545	MGwall	no	no	yes
Carausius_C10289	fatty-acid amide hydrolase 2	11.1275	16.7199	9.26775	0.513902	-0.591953	0.0689572	MpgT	no	no	no
Carausius_C1029	paired amphipathic helix protein Sin3a	13.8774	15.211	14.3022	0	0	0	no	no	no	no
Carausius_C10290	Unidentified	4.89672	4.08286	2.94923	-0.265498	0.624927	-0.369197	no	no	no	no
Carausius_C10291	Unidentified	5.13746	6.20487	4.94199	-0.228065	0.436671	-0.217326	no	no	no	no
Carausius_C10292	Unidentified	7.5141	6.89788	6.80364	0.108866	-0.0817345	-0.0362971	no	no	no	no
Carausius_C10293	mitochondrial import inner membrane translocase subunit Tim13	34.2602	24.7299	24.3551	-0.555825	0.458747	0.0878936	no	no	no	no
Carausius_C10294	Unidentified	1.72793	6.77712	1.15395	1.83943	-2.33078	0.480871	MpgT	no	no	no
Carausius_C10295	Unidentified	1.7317	3.8529	0.838664	1.1715	-1.83233	0.647665	MpgT	no	no	no
Carausius_C10296	Unidentified	0.948466	3.0913	1.11486	0.506497	-1.05877	0.539673	MpgT	no	no	no
Carausius_C10298	Unidentified	2.7993	2.34331	2.11019	-0.883701	1.53007	-0.650978	AoM	no	no	no
Carausius_C10299	Solute carrier family 2 facilitated trehalose transporter Tret1-like isoform X1	26.6361	12.1898	29.3476	-1.20482	1.61335	-0.416701	midgut	no	no	no
Carausius_C103	beta actin cytoplasmic 1	2310.77	1292.65	950.982	-0.939011	-0.165716	1.09633	AoM	yes	yes	yes
Carausius_C10300	Unidentified	0.931712	1.19212	1.5386	-0.939011	-0.165716	1.09633	no	no	no	no
Carausius_C10301	Unidentified	0.287471	0.667656	0.606032	-0.939011	-0.165716	1.09633	no	no	no	no
Carausius_C10302	Unidentified	2.54334	4.38829	0.68261	1.29596	-3.41502	2.10562	MpgT	no	no	no
Carausius_C10303	Unidentified	1.00538	7.71396	2.72925	2.4193	-0.74946	-1.6813	MpgT	no	no	no
Carausius_C10305	oxysterol-binding protein-related protein 5 isoform X1	33.3723	37.8006	14.9712	inf	N.A.	inf	no	no	no	no
Carausius_C10307	Unidentified	5.1789	4.76443	5.78586	-0.313671	0.54612	-0.240769	no	no	no	no
Carausius_C10308	Unidentified	8.13378	4.71999	3.81188	-0.475797	0.579396	-0.112087	no	no	no	no
Carausius_C10309	Unidentified	2.37562	2.62768	2.5673	0.202113	-0.0956042	-0.114056	no	no	no	no
Carausius_C1031	Juvenile hormone-inducible protein	40.7178	36.7862	21.6275	-0.329597	-0.484978	0.807539	AoM	no	no	no
Carausius_C10310	Unidentified	3.17391	2.19781	1.32031	-0.47346	-0.781107	1.24298	no	no	no	no
Carausius_C10311	Unidentified	2.12393	1.14233	4.41929	-1.74225	2.99114	-1.25496	MGwall	no	no	no
Carausius_C10312	eukaryotic translation initiation factor eIF-2B subunit alpha	20.5778	14.0784	18.5543	-0.864812	0.663936	0.191184	midgut	no	no	no
Carausius_C10313	transcription initiation factor TFIID subunit 1 isoform X1	9.34433	7.93114	7.02117	-0.454925	0.251892	0.192085	no	no	no	no
Carausius_C10314	septin-7 isoform X4	28.9496	4.63022	11.6355	-2.58256	1.46915	1.10356	AoM	no	no	no
Carausius_C10315	TPA coenzyme Q-binding protein COQ10 homolog B mitochondrial	46.4438	33.6855	27.3695	-0.611748	-0.0162915	0.619682	no	no	no	no
Carausius_C10316	TPA coenzyme Q-binding protein COQ10 homolog B mitochondrial	16.0485	8.80335	11.1416	-0.577864	0.379585	0.187515	no	no	no	no
Carausius_C10317	PHD finger protein 13	80.2331	78.2561	64.2242	-0.12353	0.0536813	0.0618883	no	no	no	no
Carausius_C10319	sodium/potassium/calcium exchanger 3	3.10794	0.0933694	60.0806	-4.63704	9.33554	-4.70003	MGwall	no	no	no
Carausius_C10320	N-alpha-acetyltransferase 40 isoform X1	10.0477	6.84813	9.54048	-0.465907	0.409297	0.046329	no	no	no	no
Carausius_C10321	Unidentified	3.73159	3.28806	2.37765	-0.0875047	-0.340351	0.41761	no	no	no	no
Carausius_C10322	Unidentified	22.6502	28.1905	11.0464	0.183401	-0.935421	0.744018	no	no	no	no
Carausius_C10323	Unidentified	0.825942	1.30364	1.40138	1.22472	-1.56027	0.325724	no	no	no	no
Carausius_C10324	THAP domain-containing protein	2.08818	2.30448	1.97258	0.0152756	0.307166	-0.333	no	no	no	no
Carausius_C10325	Unidentified	2.29483	2.28459	1.21824	-0.0405446	-0.539593	0.570397	no	no	no	no
Carausius_C10326	Unidentified	62.8778	71.6782	64.8582	0.155861	0.197224	-0.361272	no	no	no	no
Carausius_C10327	prominin-like protein isoform X2	51.5043	35.5929	94.4454	-0.582936	1.80475	-1.23059	midgut	no	no	no
Carausius_C10331	Unidentified	2.0687	1.65535	1.84499	-0.214374	0.591739	-0.386077	no	no	no	no
Carausius_C10332	Unidentified	4.76595	6.74657	4.50956	0.511661	-0.31122	-0.210208	no	no	no	no
Carausius_C10333	Unidentified	2.94292	2.77213	2.10994	0.0631227	-0.067805	-0.00527978	no	no	no	no
Carausius_C10334	Unidentified	1.02052	0.214525	1.27344	-1.54774	2.55358	-1.0123	MGwall	no	no	no
Carausius_C10336	piggyBac transposable element-derived protein 4-like	1.48763	0.711652	0.503918	-1.04451	0.300987	0.738983	no	no	no	no
Carausius_C10337	Unidentified	0.728822	2.61675	1.90563	1.78932	-0.471575	-1.32418	no	no	no	no
Carausius_C10338	Unidentified	1.13322	46.6369	0.142749	5.85589	-7.98417	2.11633	MpgT	no	no	no
Carausius_C10339	Unidentified	9.48288	17.238	13.4776	0.824085	0.0572841	-0.89035	rear	no	no	no
Carausius_C10340	venom dipeptidyl peptidase 4 isoform X2	104.963	59.0724	11.5592	-1.03497	-2.04464	3.07216	AoM	no	no	no
Carausius_C10341	methyltransferase-like protein 4	2.49758	1.74307	1.36718	0.340795	-0.294017	-0.0539112	no	no	no	no
Carausius_C10342	Unidentified	7.2461	10.6754	9.20917	0.293156	0.200317	-0.501139	no	no	no	no
Carausius_C10343	Unidentified	1.22233	1.66946	0.362584	0.459602	-1.57095	1.10284	no	no	no	no
Carausius_C10344	alpha-1,3/1,6-mannosyltransferase ALG2	2.29724	1.02628	3.52711	-1.37297	1.87278	-0.508303	midgut	no	no	no
Carausius_C10350	Unidentified	10.9235	12.406	2.17427	-0.164767	-1.9928	2.14772	excretory	no	no	no
Carausius_C10351	pyridoxal-dependent decarboxylase domain-containing protein 1 isoform X2	18.5359	8.8211	17.9736	-1.3334	1.46845	-0.145175	midgut	no	no	no
Carausius_C10354	Methyltransf 21 domain containing protein Star-like	38.8252	31.2453	31.7637	-0.39142	0.379627	0.00278759	no	no	no	no
Carausius_C10355	Unidentified	3.79231	2.31078	8.33497	0.17607	2.22719	-2.41055	MGwall	no	no	no
Carausius_C10356	Unidentified	0	0.212842	0.398566	-0.382235	0.820067	-0.449713	no	no	no	no
Carausius_C10357	tensin-3 isoform X2	8.34837	4.33919	3.34978	-1.35911	0.380906	0.969512	AoM	no	no	no
Carausius_C10358	Unidentified	8.76871	1.36312	2.25199	-2.50898	1.0279	1.47421	AoM	no	no	no
Carausius_C10359	Unidentified	45.4137	66.7013	61.3941	0.4544	0.270439	-0.732755	MpgT	no	no	no
Carausius_C10360	Unidentified	1.37789	0.917089	2.27257	0.236058	0.691011	-0.935225	no	no	no	no
Carausius_C10361	Unidentified	5.05385	6.3456	3.82284	0.140516	-0.471259	0.322215	no	no	no	no
Carausius_C10362	gonadal protein gdl	8.46122	11.2528	6.56792	0.465749	-0.367515	-0.106747	no	no	no	no
Carausius_C10363	Unidentified	1.20511	1.3593	0.371348	-0.117226	-1.69324	1.79938	no	no	no	no
Carausius_C10365	thymus-specific serine protease K12H4.7	7.24719	5.44688	26.8639	-0.673892	2.78927	-2.12571	MGwall	no	no	no
Carausius_C10366	Unidentified	16.0948	2.23185	1.66222	-2.97687	-0.029684	2.99676	AoM	no	no	no
Carausius_C10367	sodium/potassium-transporting ATPase subunit beta-2-like	154.551	153.861	111.298	0.102521	-0.213121	0.102357	no	yes	yes	no
Carausius_C10369	Unidentified	2.25154	0.192071	0.364437	-2.30306	-0.654336	2.95442	AoM	no	no	no
Carausius_C10370	Unidentified	0.678223	0.115928	0.798372	-2.57316	0.0603484	2.51527	no	no	no	no
Carausius_C10371	Unidentified	2.88763	1.06511	3.83161	-1.58799	2.36523	-0.786893	midgut	no	no	no
Carausius_C10372	Unidentified	2.65686	2.09848	2.17809	-0.158984	-0.265274	0.412507	AoM	no	no	no
Carausius_C10373	Unidentified	2.84583	0.612771	2.53386	-1.55748	2.5077	-0.959346	AoM	no	no	no
Carausius_C10374	Unidentified	0.288237	0.0534338	7.1661	-2.34834	6.47969	-4.14512	MGwall	no	no	no
Carausius_C10375	Unidentified	0.39334	0	0	-0.0626708	-1.99987	2.05436	no	no	no	no
Carausius_C10376	Unidentified	1.40133	1.87106	0.887991	0.33839	-0.642557	0.29882	no	no	no	no
Carausius_C10378	Unidentified	3.49828	3.37033	1.49041	0.166389	-0.665076	0.491856	no	no	no	no
Carausius_C10379	Unidentified	22.9798	33.2671	9.18804	0.451034	-1.40236	0.941983	excretory	no	no	no
Carausius_C10380	poly(U)-specific endoribonuclease homolog	14.1047	20.3904	15.0114	0.408942	-0.040678	-0.378362	no	no	no	no
Carausius_C10381	Unidentified	1.88857	2.66762	5.28662	0.0862686	1.469	-1.56586	MGwall	no	no	no
Carausius_C10382	Unidentified	2.35524	2.01988	1.18746	0.0527307	-0.723747	0.662554	AoM	no	no	no
Carausius_C10384	Unidentified	2.66378	4.38939	4.148	0.166016	0.400343	-0.573396	no	no	no	no
Carausius_C10385	Unidentified	2.00342	6.55468	2.71527	1.51188	-0.932764	-0.586571	MpgT	no	no	no
Carausius_C10386	conserved protein FRG1	21.978	21.9885	15.4	0.00373036	-0.0503076	0.0358815	no	no	no	no
Carausius_C10387	Unidentified	0.654021	0.43888	0.100691	0.0162377	-0.928918	0.904924	no	no	no	no
Carausius_C10388	Lysyl oxidase-like protein bark beetle isoform X1	5.51677	2.63231	2.45319	-0.897789	0.385704	0.499279	no	no	no	no
Carausius_C10389	Lysyl oxidase-like protein bark beetle isoform X1	1.7062	0.729777	0.82603	-2.07575	1.22422	0.840777	AoM	no	no	no
Carausius_C10390	FERM domain-containing protein 8 isoform X1	2.57264	2.21035	0.955158	-0.456274	-0.926608	1.37438	AoM	no	no	no
Carausius_C10391	Unidentified	16.3264	5.59407	6.05237	-1.74101	0.536184	1.19595	AoM	no	no	no
Carausius_C10392	ubiquitin-conjugating enzyme E2 K	34.0881	25.863	24.9004	-0.239689	0.185855	0.0446159	no	no	no	no
Carausius_C10396	Transmembrane protease serine 6 partial	9.7498	1.4481	14.8677	-3.10668	4.95327	-1.8586	MGwall	no	no	no
Carausius_C10398	Unidentified	65.2163	13.5427	62.3015	-2.14089	2.39005	-0.259542	midgut	no	no	no
Carausius_C10399	Unidentified	7.11011	9.06353	4.95709	0.119609	-0.500626	0.372343	no	no	no	no
Carausius_C1040	pyrimidodiazepine synthase-like isoform X2	417.713	22.1096	183.82	-4.61689	3.50946	1.09728	AoM	yes	no	yes
Carausius_C10401	Unidentified	3.83087	5.04696	2.02211	0.544403	-0.846194	0.292637	MpgT	no	no	no
Carausius_C10404	Unidentified	1.40189	1.84372	1.21686	0.904464	-0.400621	-0.513222	no	no	no	no
Carausius_C10405	Unidentified	14.1832	17.3298	10.8483	0.0613027	-0.241562	0.172162	no	no	no	no
Carausius_C10406	Unidentified	1.74938	1.65997	1.48351	-0.0437276	0.934332	-0.898432	no	no	no	no
Carausius_C10407	white family ATP-binding cassette sub-family G member 4 isoform X1	63.7032	19.2938	34.1676	-1.87197	1.25196	0.6114	midgut	no	no	no
Carausius_C1041	Unidentified	7.70301	11.9395	9.14546	0.529505	-0.0843962	-0.453758	no	no	no	no
Carausius_C10412	glycylpeptide N-tetradecanoyltransferase 2	14.1951	11.7904	11.1087	-0.309369	0.287037	0.0136656	no	no	no	no
Carausius_C10413	Unidentified	0.760795	0.375507	0.331303	-0.0339237	-0.477882	0.507081	no	no	no	no
Carausius_C10415	Unidentified	1.16559	6.92527	1.50612	2.1344	-1.79105	-0.34805	MpgT	no	no	no
Carausius_C10416	regulator of ribosome biogenesis regulatory protein homolog	49.2008	59.2863	43.881	0.232017	-0.267113	0.0252116	no	no	no	no
Carausius_C10417	Unidentified	22.6852	20.8068	15.8688	-0.242149	-0.0579799	0.290799	no	no	no	no
Carausius_C10418	Unidentified	0.207377	6.82377	0	6.9651	-5.00538	-1.96764	no	no	no	no
Carausius_C10419	Unidentified	5.05798	7.12217	4.11268	0.453001	-0.446185	-0.0170829	no	no	no	no
Carausius_C10420	Unidentified	23.9235	18.0925	34.2936	-0.365436	1.66634	-1.31135	MGwall	no	no	no
Carausius_C10421	TPA transmembrane channel-like protein 7	9.93541	4.57291	12.0115	-1.23955	1.73037	-0.50138	midgut	no	no	no
Carausius_C10422	Unidentified	1.07562	2.80808	0.867858	1.28082	-1.23607	-0.0524313	MpgT	no	no	no
Carausius_C10423	Unidentified	2.24651	2.17646	0.596937	0.780835	-1.10836	0.319787	no	no	no	no
Carausius_C10424	Homo sapiens glucosidase beta acid includes glucosylceramidase isoform X1	2.59785	0.0847084	26.5536	N.A.	inf	-3.66084	MGwall	no	no	no
Carausius_C10425	thioredoxin-related transmembrane protein 2 homolog	22.3789	25.2597	13.3382	0.155139	-0.513797	0.350012	no	no	no	no
Carausius_C10426	TPA_inf pogo transposable element with KRAB domain isoform X1	2.94865	3.05899	2.02435	-0.0601592	-0.419776	0.469473	no	no	no	no
Carausius_C10427	Unidentified	0.419694	0.344012	0.350021	-0.0601592	-0.419776	0.469473	no	no	no	no
Carausius_C10428	Unidentified	1.04239	0.0799494	0.851984	N.A.	inf	-4.66814	AoM	no	no	no
Carausius_C10429	Unidentified	0	1.49073	0	inf	N.A.	0	MpgT	no	no	no
Carausius_C1043	Unidentified	63.4938	7.08608	8.54762	-3.0051	1.03797	1.95768	AoM	no	no	no
Carausius_C10430	Unidentified	2.78158	9.78035	2.78223	1.41017	-2.19555	0.776138	MpgT	no	no	no
Carausius_C10433	Unidentified	20.1681	21.5321	12.8419	0.129922	-0.422824	0.282719	no	no	no	no
Carausius_C10434	Unidentified	10.9159	10.8983	22.0664	-0.0340938	1.26804	-1.24277	MGwall	no	no	no
Carausius_C10437	Unidentified	1.08767	0.387943	0.464063	-0.0340938	1.26804	-1.24277	no	no	no	no
Carausius_C10438	methyltransferase-like protein RRNAD1 isoform X1	3.13601	2.69481	2.49979	-0.674696	0.458868	0.205388	no	no	no	no
Carausius_C10439	elongator complex protein 2	5.08655	5.29347	2.91926	0.313777	-0.0961348	-0.22571	no	no	no	no
Carausius_C1044	Acidic fibroblast growth factor intracellular-binding protein	1027.69	98.3361	185.502	-3.49889	1.28304	2.20558	AoM	yes	no	yes
Carausius_C10441	Strong similarity to Zea mays retrotransposon protein putative Ty1-copia subclass	3.35385	2.41925	4.05668	-0.686976	1.08816	-0.41005	MGwall	no	no	no
Carausius_C10442	Unidentified	11.9335	10.7087	6.12512	-0.29343	-0.415259	0.699701	no	no	no	no
Carausius_C10443	Unidentified	8.33989	6.83022	4.82368	-0.235239	-0.248194	0.474582	no	no	no	no
Carausius_C10444	Unidentified	11.6557	12.1625	8.83699	-0.155268	0.0461849	0.0994093	no	no	no	no
Carausius_C10448	karyopherin importin subunit beta-1 isoform X2	1.93529	2.18915	2.62694	-0.486179	0.902621	-0.427253	no	no	no	no
Carausius_C10449	Unidentified	14.5408	64.3692	13.2141	2.10108	-1.96637	-0.142483	MpgT	no	no	no
Carausius_C1045	Unidentified	48.3609	76.6269	71.766	0.494384	0.317152	-0.820077	MpgT	no	no	no
Carausius_C10450	Unidentified	2.35851	4.09826	1.42048	0.302768	-0.660984	0.350028	no	no	no	no
Carausius_C10451	Unidentified	2.91107	5.07473	5.26087	0.968119	0.561616	-1.53665	no	no	no	no
Carausius_C10452	Unidentified	1.99513	4.54403	3.20543	0.59528	-1.53428	0.93431	MpgT	no	no	no
Carausius_C10453	nose resistant to fluoxetine protein 6-like	2.16794	5.05435	0.616874	1.09262	-2.60725	1.50746	MpgT	no	no	no
Carausius_C10456	Unidentified	7.84535	24.5942	4.29605	1.54853	-2.48372	0.926099	MpgT	no	no	no
Carausius_C10459	Unidentified	7.24389	8.12029	4.6042	0.0901342	-0.3888	0.292155	no	no	no	no
Carausius_C1046	Unidentified	49.7118	80.7581	65.0198	0.541998	0.121741	-0.671896	no	no	no	no
Carausius_C10460	Unidentified	9.66075	8.32824	4.42131	-0.348135	-0.537812	0.876627	AoM	no	no	no
Carausius_C10461	gb|AAC36305.1| histone deacetylase 3	9.80243	10.0823	8.2263	-0.137856	0.105298	0.0236128	no	no	no	no
Carausius_C10463	Unidentified	3.01933	2.68018	3.12348	-0.154766	0.576354	-0.432718	no	no	no	no
Carausius_C10464	alcohol dehydrogenase	1.9922	0.569411	10.5433	-2.68631	5.9085	-3.22582	MGwall	no	no	no
Carausius_C10465	Unidentified	15.6694	20.0792	16.6663	0.336269	0.163872	-0.510138	no	no	no	no
Carausius_C10466	Unidentified	0.48586	0.1721	0.124137	0.336269	0.163872	-0.510138	no	no	no	no
Carausius_C10467	Unidentified	0	0.676013	0	0.336269	0.163872	-0.510138	MpgT	no	no	no
Carausius_C1047	ATP-dependent RNA helicase DHX35 isoform X2	3.66203	2.21632	1.17213	-0.414675	-0.632743	1.03906	no	no	no	no
Carausius_C10470	Unidentified	72.5639	5.40401	210.065	-3.83459	5.57805	-1.75582	MGwall	no	no	yes
Carausius_C10471	Angel-like protein 2	10.2697	10.8526	13.2542	-0.213749	0.879304	-0.673766	MGwall	no	no	no
Carausius_C10472	Unidentified	31.6943	6.21483	28.9931	-2.56647	2.44331	0.109019	AoM	no	no	no
Carausius_C10473	Unidentified	3.21316	3.74837	2.93022	0.234917	0.17824	-0.42486	no	no	no	no
Carausius_C10474	Unidentified	19.746	14.7317	8.99123	-0.598085	-0.282929	0.871467	AoM	no	no	no
Carausius_C10475	AltName Full=Gamma-2-coat protein coatomer subunit gamma-2	46.0928	33.3218	49.5098	-0.646608	0.959638	-0.322876	no	no	no	no
Carausius_C10476	Unidentified	0.55237	1.36386	0.43699	1.72007	-0.982061	-0.751259	no	no	no	no
Carausius_C10477	Unidentified	2.57025	3.34387	2.04559	0.398492	-0.240613	-0.168018	no	no	no	no
Carausius_C10478	membrane-bound trehalase isoform X1	27.6136	4.83439	19.1899	-2.59417	2.09793	0.48649	midgut	no	no	no
Carausius_C10479	membrane-bound trehalase isoform X1	19.3644	3.62514	12.3486	-2.34217	2.04671	0.285744	midgut	no	no	no
Carausius_C1048	a cellular nucleic acid-binding protein isoform X2	1277.11	1221.12	1222.8	-0.189054	0.390513	-0.211169	no	yes	yes	yes
Carausius_C10480	membrane-bound trehalase isoform X1	8.13225	2.71948	5.14423	-1.81516	1.68667	0.118672	midgut	no	no	no
Carausius_C10481	serine/arginine repetitive matrix protein DDB_G0284459 isoform X1	14.0164	14.0881	11.2458	-0.145419	0.030907	0.103878	no	no	no	no
Carausius_C10482	trans-1,2-dihydrobenzene-1,2-diol dehydrogenase-like	6.60302	14.9663	34.8948	1.15047	1.57593	-2.73375	MGwall	no	no	no
Carausius_C10484	Unidentified	1.81727	1.39656	1.55616	-0.473287	0.735194	-0.271331	no	no	no	no
Carausius_C10485	breast cancer anti-estrogen resistance protein 3C isoform X2	2.17313	1.72283	1.22869	-0.456651	-0.380247	0.830447	no	no	no	no
Carausius_C10487	Unidentified	170.923	27.2629	2.26674	-2.75908	-3.69387	6.44325	AoM	yes	no	no
Carausius_C10488	Unidentified	2.2599	1.26066	1.71507	-2.0204	3.04206	-1.02693	AoM	no	no	no
Carausius_C10489	Unidentified	10.5767	2.74459	19.2682	-2.08553	3.18123	-1.10424	MGwall	no	no	no
Carausius_C1049	Full=Crustapain AltName Full=NsCys Flags Precursor dbj|BAC65417.1| crustapain	23.7973	1.52083	633.199	-6.03656	10.968	-4.94169	MGwall	no	no	yes
Carausius_C10490	endoplasmic reticulum membrane-associated RNA degradation protein isoform X1	1.43422	0.950754	0.707132	0.348677	-0.954547	0.594522	no	no	no	no
Carausius_C10491	dolichyldiphosphatase 1 isoform X1	4.75848	3.9936	4.97548	-0.379226	0.718962	-0.349529	MGwall	no	no	no
Carausius_C10492	2-acylglycerol O-acyltransferase 2	14.4279	21.8563	17.5597	0.423971	0.135882	-0.5692	no	no	no	no
Carausius_C10493	Unidentified	3.52913	11.3115	2.71655	1.61977	-1.46655	-0.160108	MpgT	no	no	no
Carausius_C10494	Unidentified	5.37448	6.48019	3.2405	0.0559126	-0.451281	0.387936	no	no	no	no
Carausius_C10495	cytoskeleton-associated protein 5 isoform X2	6.66356	4.28734	3.95069	-0.930744	0.347239	0.572088	AoM	no	no	no
Carausius_C10496	cytoskeleton-associated protein 5 isoform X2	3.64114	3.41326	1.90367	-0.394716	-0.610464	0.99168	no	no	no	no
Carausius_C10499	small heat shock protein beta-1 isoform X1	61.3083	116.599	50.7604	0.528324	-0.478664	-0.0597748	no	no	yes	no
Carausius_C10500	reverse transcriptase family protein K02A2.6-like	3.86608	4.13208	1.51305	-0.327686	-0.927945	1.24713	excretory	no	no	no
Carausius_C10503	DUF229 domain containing protein	0.929925	0.230294	4.07676	-2.90438	4.79709	-1.90398	MGwall	no	no	no
Carausius_C10504	Interleukin-1 receptor-like 1	14.0625	3.27594	6.51514	-2.34304	1.27392	1.05533	AoM	no	no	no
Carausius_C10506	glutamate--cysteine ligase regulatory subunit	36.5961	59.0812	19.0739	0.195452	-0.0963339	-0.105979	MpgT	no	no	no
Carausius_C10508	Unidentified	4.03007	2.63035	4.04532	-0.680528	0.265767	0.408288	no	no	no	no
Carausius_C10509	Unidentified	3.30727	2.76266	3.96764	-0.299568	0.576023	-0.28559	no	no	no	no
Carausius_C1051	ryanodine receptor 44F isoform X2	3.25793	2.71771	1.26918	-0.590396	-0.460275	1.04149	no	no	no	no
Carausius_C10510	Unidentified	3.65867	3.93967	2.82051	-0.0517972	-0.0557979	0.0984679	no	no	no	no
Carausius_C10511	Unidentified	4.43347	5.55786	2.57888	0.188351	-0.624018	0.425112	no	no	no	no
Carausius_C10512	Unidentified	2.36034	3.60336	1.94645	0.435651	-0.71704	0.273406	no	no	no	no
Carausius_C10513	scaffold attachment factor B2	51.1788	55.1964	48.9106	-0.026649	0.224156	-0.207942	no	no	no	no
Carausius_C10514	protein L798_02686	6.52164	1.11986	1.64025	-2.42464	0.879818	1.53236	AoM	no	no	no
Carausius_C10515	Unidentified	0.714563	2.84171	0.199587	2.0618	-2.0672	0.00387521	MpgT	no	no	no
Carausius_C10516	Unidentified	22.3719	13.8968	12.1269	-0.492372	0.223764	0.2597	no	no	no	no
Carausius_C10519	Unidentified	7.33957	11.7978	5.96819	0.625803	-0.547448	-0.0880741	no	no	no	no
Carausius_C10520	Unidentified	2.17758	0.969381	1.43634	-1.77746	1.20842	0.556886	AoM	no	no	no
Carausius_C10524	testis-specific phosphoglycerate kinase	79.7154	81.9525	45.6383	-0.071749	-0.459488	0.521729	no	no	no	no
Carausius_C10525	Unidentified	0.409373	1.005	0.881013	1.94201	-0.319072	-1.63262	no	no	no	no
Carausius_C10527	UDP-glucuronic acid decarboxylase 1 isoform X1	2.93824	3.11813	4.15965	-0.670312	1.02372	-0.363312	rear	no	no	no
Carausius_C10528	phosphoglucose isomerase	20.5467	366.874	1.13588	3.92238	-8.00021	4.06988	MpgT	no	yes	no
Carausius_C10530	phosphatidylcholineceramide cholinephosphotransferase 2-like isoform X2	7.00615	24.3511	0.464088	1.65289	-5.53863	3.87486	MpgT	no	no	no
Carausius_C10531	Unidentified	4.66989	3.39288	3.78533	-0.404975	0.456445	-0.060666	no	no	no	no
Carausius_C10533	ankyrin repeat and KH domain-containing protein SMG7 isoform X2	25.9832	23.7899	17.6696	-0.220452	-0.0520369	0.262454	no	no	no	no
Carausius_C10534	Unidentified	2.95382	1.52667	0.640959	-2.84739	-2.00364	4.84378	no	no	no	no
Carausius_C10535	Unidentified	3.08082	5.17907	0.363164	0.0784928	-3.97779	3.89138	excretory	no	no	no
Carausius_C10536	Unidentified	3.68113	3.15371	1.803	-0.326117	-0.0622389	0.381271	no	no	no	no
Carausius_C10537	Unidentified	1.0892	1.77317	1.59566	0.836632	-0.0938337	-0.752328	no	no	no	no
Carausius_C10538	thioredoxin-related transmembrane protein 1	169.619	156.138	76.0979	-0.227052	-0.65849	0.875896	excretory	yes	yes	no
Carausius_C1054	Unidentified	1.37955	2.44055	2.11435	0.729685	-0.111029	-0.627908	no	no	no	no
Carausius_C10540	Unidentified	3.83341	17.4811	5.14562	2.29079	-1.33252	-0.968663	MpgT	no	no	no
Carausius_C10541	Unidentified	0.295797	1.31876	0.175033	1.24197	-1.21728	-0.0322668	no	no	no	no
Carausius_C10542	Unidentified	0.673687	5.12926	1.57903	2.35656	-1.55478	-0.808842	MpgT	no	no	no
Carausius_C10543	Unidentified	3.1183	2.11283	0.7704	-0.810366	-0.9867	1.78706	no	no	no	no
Carausius_C10544	protein sorting-associated	8.72492	11.377	8.44574	0.205221	-0.117321	-0.0982116	no	no	no	no
Carausius_C10545	Leucine-rich repeat-containing protein 70	124.035	15.7138	97.4611	-3.07505	2.97984	0.0846573	midgut	yes	no	no
Carausius_C10546	TPA endophilin-B1 isoform X1	24.9229	27.979	27.9357	0.070784	0.392167	-0.47181	no	no	no	no
Carausius_C10547	Unidentified	18.6914	15.9708	6.35761	-0.368799	-0.864117	1.22328	excretory	no	no	no
Carausius_C10549	Unidentified	1.68669	2.92893	0.310786	0.309721	-2.4248	2.10768	MpgT	no	no	no
Carausius_C1055	Unidentified	3.482	8.47675	2.12262	1.03614	-1.47776	0.432939	MpgT	no	no	no
Carausius_C10550	Unidentified	1.79291	1.25175	1.25923	-0.382832	0.296042	0.0752188	no	no	no	no
Carausius_C10551	Unidentified	2.08575	1.69642	1.50541	-0.473413	0.411546	0.049428	no	no	no	no
Carausius_C10552	Unidentified	0.19718	0.204983	0.873086	-0.473413	0.411546	0.049428	no	no	no	no
Carausius_C10553	solute carrier family 19 thiamine transporter 1	15.5155	53.1664	15.0991	1.60114	-1.23669	-0.373059	MpgT	no	no	no
Carausius_C10554	28S rRNA cytosine(4447)-C(5))-methyltransferase isoform X1	6.7958	4.96761	8.94374	-0.688431	1.39398	-0.714892	MGwall	no	no	no
Carausius_C10555	Unidentified	14.4076	5.38022	9.96629	-1.65364	1.44916	0.193191	midgut	no	no	no
Carausius_C10556	Unidentified	5.57058	2.10085	8.5966	-1.67173	1.96465	-0.302401	midgut	no	no	no
Carausius_C10558	Unidentified	8.52392	10.5635	6.41559	0.129899	-0.396598	0.258322	no	no	no	no
Carausius_C10559	Unidentified	75.4771	8.2931	66.359	-3.53211	3.45943	0.0635401	midgut	no	no	no
Carausius_C1056	cytosolic non-specific dipeptidase	524.5	107.19	92.5331	0	0	0	AoM	yes	yes	no
Carausius_C10560	Unidentified	1.115	3.18914	0.498566	1.67852	-2.07598	0.386003	MpgT	no	no	no
Carausius_C10561	Unidentified	2.60659	3.66811	1.03228	1.4199	-1.49828	0.0703575	MpgT	no	no	no
Carausius_C10562	Unidentified	26.8915	41.3296	27.0275	0.500045	-0.184681	-0.323139	no	no	no	no
Carausius_C10563	1 isoform C-like	58.4714	62.9637	41.4374	-0.186221	-0.292627	0.470054	no	no	no	no
Carausius_C10566	Unidentified	1.29564	1.70601	0.999457	0.436924	-0.871368	0.423151	no	no	no	no
Carausius_C10567	Unidentified	1.3895	1.97012	1.53516	0.257416	-0.124527	-0.14496	no	no	no	no
Carausius_C10568	protein LOC103282930	3.50311	2.5422	2.02712	-0.373123	-0.0582596	0.420869	no	no	no	no
Carausius_C10569	Transposable element tc3 transposase partial	1.77214	1.33419	1.11901	-0.792712	-0.211892	0.991819	no	no	no	no
Carausius_C1057	Unidentified	6.66149	11.6618	7.13506	0.66921	-0.30387	-0.375091	no	no	no	no
Carausius_C10570	pre-mRNA-processing factor 17	1.54626	2.05372	2.62335	0.66921	-0.30387	-0.375091	no	no	no	no
Carausius_C10574	Unidentified	29.7192	1.39172	6.24938	-4.26204	2.02597	2.22592	AoM	no	no	no
Carausius_C10575	Selenoprotein S	147.289	92.4351	81.6726	-0.65429	0.113278	0.531736	no	yes	no	no
Carausius_C10576	Unidentified	1.22431	0.76413	0	-0.65429	0.113278	0.531736	excretory	no	no	no
Carausius_C10577	family 25 mitochondrial 2-oxoglutarate/malate carrier protein	15.4711	12.3453	13.7057	-0.457809	0.628339	-0.179731	AoM	no	no	no
Carausius_C1058	prostaglandin reductase 1-like	108.15	106.905	67.0969	0.131727	-0.232628	0.0928863	no	no	yes	no
Carausius_C10580	cullin-1	29.8547	24.8914	24.2422	-0.43466	0.388061	0.0375153	no	no	no	no
Carausius_C10581	Unidentified	3.85663	2.90715	7.24313	-0.256097	1.46001	-1.21161	MGwall	no	no	no
Carausius_C10582	60S ribosomal protein L21	15.1691	8.40857	14.0542	-0.833656	0.813287	0.0107783	midgut	no	no	no
Carausius_C10583	Unidentified	0.597693	1.04328	0.133954	0.625011	-2.09361	1.46639	no	no	no	no
Carausius_C10584	selenide water dikinase 1 isoform X1	70.269	67.8982	61.2193	-0.141214	0.2256	-0.0951702	no	no	no	no
Carausius_C10585	midnolin isoform X1	31.9584	37.4017	31.0563	0.126953	0.197773	-0.333905	no	no	no	no
Carausius_C10588	glutamate--cysteine ligase catalytic subunit	57.9622	88.8985	46.7132	0.52523	-0.525986	-0.00773668	no	no	no	no
Carausius_C10589	protein LOC106666348 isoform X4	5.36612	3.4659	3.25162	-0.427485	-0.245402	0.661374	no	no	no	no
Carausius_C1059	conserved protein	74.7589	21.9748	36.01	-1.85931	1.15517	0.696963	AoM	no	no	no
Carausius_C10590	Unidentified	7.56208	10.8162	9.2372	-0.0229555	0.240869	-0.225709	no	no	no	no
Carausius_C10591	28S ribosomal protein S2 mitochondrial	30.3857	15.7451	13.2787	-1.06599	0.130965	0.925694	AoM	no	no	no
Carausius_C10592	protein	18.2807	23.6348	10.1481	0.134336	-0.849979	0.70644	MpgT	no	no	no
Carausius_C10594	Dsimw501_GD16325 isoform X2	7.40132	21.3579	2.60583	1.29913	-2.33016	1.02051	MpgT	no	no	no
Carausius_C10595	Unidentified	0.145869	1.39637	0.187286	1.42568	-3.01193	1.58452	no	no	no	no
Carausius_C10597	Retrovirus-related Pol polyprotein from transposon TNT 1-94	3.52257	3.94278	3.18044	0.271277	0.536762	-0.818253	no	no	no	no
Carausius_C10598	Unidentified	0.122785	0.42855	0	0.271277	0.536762	-0.818253	excretory	no	no	no
Carausius_C10599	Unidentified	5.02192	3.43526	2.78182	-0.859267	0.00362996	0.846914	AoM	no	no	no
Carausius_C106	atlastin isoform X2	99.8944	71.3505	54.3899	-0.615628	-0.0302884	0.636326	no	no	no	no
Carausius_C10600	Unidentified	3.75974	2.72183	2.35416	-0.654436	-0.197507	0.843547	no	no	no	no
Carausius_C10601	Unidentified	5.1239	4.73651	3.35496	-0.253293	0.0682358	0.175935	no	no	no	no
Carausius_C10602	Unidentified	6.35166	6.13894	3.37134	-0.270675	-0.194721	0.457939	no	no	no	no
Carausius_C10603	4-aminobutyrate aminotransferase mitochondrial	3.03552	1.52392	5.80528	-1.8789	1.902	-0.0262868	MGwall	no	no	no
Carausius_C10604	E3 ubiquitin-protein ligase listerin	27.6957	25.8788	22.2064	-0.240307	0.187596	0.0432651	no	no	no	no
Carausius_C10609	Unidentified	5.9167	5.07104	0.0991979	-0.255518	-4.97478	5.2285	no	no	no	no
Carausius_C1061	Unidentified	4.85027	4.61562	3.20126	-0.308638	-0.376332	0.677193	no	no	no	no
Carausius_C10610	membrane alanyl aminopeptidase N-like	28.5606	20.238	1.19738	-0.218458	-4.31051	4.52013	excretory	no	no	no
Carausius_C10611	Unidentified	24.5948	24.6006	11.8052	-0.0702877	-0.706445	0.768293	excretory	no	no	no
Carausius_C10612	Unidentified	3.20809	3.13272	1.79269	-0.398609	-0.246724	0.63681	no	no	no	no
Carausius_C10613	ubiquinone biosynthesis protein COQ7 homolog	10.3226	12.0173	13.0509	-0.0669393	-0.150856	0.208429	no	no	no	no
Carausius_C10614	gastrula zinc finger protein XlCGF57.1-like	1.25283	1.34701	0.875668	0.0558245	-0.523644	0.457097	no	no	no	no
Carausius_C10615	zinc finger BED domain-containing protein 1-like	2.70413	3.56854	2.21929	0.117686	-0.190039	0.0640687	no	no	no	no
Carausius_C10616	m7GpppN-mRNA hydrolase isoform X1	5.28647	7.27361	4.89336	0.453294	-0.945738	0.482289	no	no	no	no
Carausius_C10617	conserved protein LOC662519	12.005	8.51116	11.1374	-0.542671	0.709053	-0.17632	AoM	no	no	no
Carausius_C10619	Unidentified	6.26299	18.3778	4.5209	1.78861	-1.52116	-0.278618	MpgT	no	no	no
Carausius_C1062	Unidentified	0.127472	2.61716	0.373215	2.81961	-4.85613	2.02413	MpgT	no	no	no
Carausius_C10620	coiled-coil domain-containing protein 25	53.4331	48.9218	46.5276	-0.169528	0.34144	-0.181774	no	no	no	no
Carausius_C10621	protein-methionine sulfoxide oxidase Mical isoform X2	1.24991	0.378237	0.167618	-1.58531	0.552695	1.02699	AoM	no	no	no
Carausius_C10622	protein-methionine sulfoxide oxidase Mical isoform X1	1.93548	0.677484	0.131152	-2.26413	0.522094	1.73241	no	no	no	no
Carausius_C10623	protein-methionine sulfoxide oxidase Mical isoform X1	16.6124	5.73089	6.31605	-1.49316	0.242684	1.24056	AoM	no	no	no
Carausius_C10624	Unidentified	0.646798	0	0	-2.97661	-0.33608	3.29887	no	no	no	no
Carausius_C10626	Unidentified	55.7232	38.9853	25.0102	-0.498118	-0.240645	0.73005	AoM	no	no	no
Carausius_C10627	Unidentified	30.5427	17.9833	12.5693	-0.924394	-0.182703	1.09874	AoM	no	no	no
Carausius_C10628	protein L798_04000	19.6404	9.10129	4.39009	-0.886081	-0.063903	0.941063	AoM	no	no	no
Carausius_C10630	Unidentified	9.31344	10.6743	25.9201	0.0743787	1.73262	-1.81627	MGwall	no	no	no
Carausius_C10631	retrotransposon protein putative Ty3-gypsy subclass	3.92083	2.72239	5.57072	0	0	0	no	no	no	no
Carausius_C10633	Unidentified	1.97721	2.24846	2.31162	0.268846	0.347198	-0.62146	no	no	no	no
Carausius_C10635	Unidentified	10.7435	7.09505	5.93937	-0.084187	0.0796032	-0.00507724	no	no	no	no
Carausius_C10638	GMP synthase	23.1521	23.3612	17.8603	-0.16673	-0.035392	0.192557	no	no	no	no
Carausius_C10639	Serine/threonine-protein kinase VRK1	6.79846	6.56501	4.85287	-0.227348	-0.00831538	0.226863	no	no	no	no
Carausius_C1064	Unidentified	249.414	834.477	200.474	1.61116	-1.66433	0.0444282	MpgT	yes	yes	yes
Carausius_C10641	element-derived protein 6-like	5.08327	6.48784	5.02205	0.0810632	0.179487	-0.269567	no	no	no	no
Carausius_C10642	TPA zinc finger protein 106 isoform X2	4.21442	2.78413	3.97491	-1.07013	0.95906	0.102967	AoM	no	no	no
Carausius_C10643	Unidentified	43.3366	5.71519	6.41413	-2.95463	0.43395	2.51037	AoM	no	no	no
Carausius_C10645	C-myc promoter-binding protein isoform X1	9.02267	8.67219	6.04192	0	0	0	no	no	no	no
Carausius_C10646	C16orf14-like protein FAM195A-like	60.0295	59.9233	27.7319	-0.113619	-0.725327	0.829933	excretory	no	no	no
Carausius_C10647	histone-lysine N-methyltransferase E(z isoform X1	10.9336	11.786	8.08713	-0.202264	0.150395	0.0424144	no	no	no	no
Carausius_C10648	alpha-tocopherol transfer protein-like isoform X1	4.76191	5.59383	2.56031	0.130252	-0.696286	0.55708	no	no	no	no
Carausius_C1065	phosphoribosyl pyrophosphate synthase-associated protein 2 isoform X1	9.16206	9.1005	5.43867	0.0556953	-0.138705	0.073899	no	no	no	no
Carausius_C10650	gastrula zinc finger protein XlCGF57.1-like	16.0064	6.81478	12.8653	-1.23818	1.2758	-0.0470014	midgut	no	no	no
Carausius_C10651	Unidentified	3.16181	2.12319	1.90464	0	0	0	no	no	no	no
Carausius_C10654	Proteasome prosome macropain 26S protease regulatory subunit 6B	43.1884	39.2849	25.1543	-0.314616	-0.248718	0.554133	no	no	no	no
Carausius_C10655	Unidentified	2.47457	1.36096	2.10864	-0.88136	1.38817	-0.519976	AoM	no	no	no
Carausius_C10656	Unidentified	0.133092	0.253459	0	-0.88136	1.38817	-0.519976	excretory	no	no	no
Carausius_C10657	Unidentified	1.05592	0.519951	0.182485	-1.30643	-0.231193	1.53103	no	no	no	no
Carausius_C10658	acid elongation of very long chain fatty acids protein 6	5.05945	5.15332	6.6879	-0.0121352	0.676752	-0.673001	MGwall	no	no	no
Carausius_C10659	semaphorin-1A isoform X1	2.92813	2.85832	1.60068	-0.173765	0.436481	-0.27288	no	no	no	no
Carausius_C1066	Unidentified	54.8361	40.8403	13.9857	-0.291891	-1.06829	1.35305	AoM	no	no	no
Carausius_C10660	semaphorin-1A isoform X1	14.7541	14.9498	9.41179	-0.0553458	-0.336734	0.381737	no	no	no	no
Carausius_C10661	E3 ubiquitin-protein ligase SIAH1 isoform X1	129.133	124.045	33.9839	N.A.	0	inf	no	yes	yes	no
Carausius_C10663	Unidentified	1.43608	1.25521	0.278911	-0.677025	-0.467783	1.13246	no	no	no	no
Carausius_C10667	Unidentified	0.955927	0.61425	0.273421	-1.02429	-2.01555	3.02387	no	no	no	no
Carausius_C10668	hairy/enhancer-of-split related with YRPW motif protein 1 isoform X2	8.7523	14.8126	9.79801	0.638283	-0.198045	-0.450911	no	no	no	no
Carausius_C10669	lysosome-associated membrane glycoprotein 1	116.83	55.2063	55.8554	-1.17925	0.556543	0.613638	midgut	yes	no	no
Carausius_C1067	Unidentified	56.0418	70.0919	32.1423	0.501646	-1.07999	0.570198	MpgT	no	no	no
Carausius_C10670	Unidentified	81.5226	2.1214	498.366	-6.5544	9.42118	-2.87543	MGwall	no	no	yes
Carausius_C10671	syntaxin-6	36.4894	8.03655	12.6525	-2.24369	1.04892	1.18527	AoM	no	no	no
Carausius_C10672	myc-regulated DEAD box ATP-dependent RNA helicase DDX18 partial	12.9397	6.33269	2.63481	-1.04243	-0.696202	1.72716	AoM	no	no	no
Carausius_C10673	transcription coactivator armadillo segment polarity protein isoform X2	56.0843	27.3801	27.8704	-1.03164	0.498271	0.523335	AoM	no	no	no
Carausius_C10674	Unidentified	3.09508	5.14534	3.91997	0.765459	-0.0620429	-0.711733	no	no	no	no
Carausius_C10675	Unidentified	2.45364	4.50911	3.98714	0.602914	0.202202	-0.814623	no	no	no	no
Carausius_C10677	Unidentified	23.9369	24.8854	21.3743	-0.0994828	0.131449	-0.0408751	no	no	no	no
Carausius_C10678	RNA-binding protein Musashi homolog Rbp6 isoform X1	16.3852	18.9123	12.6606	0.104085	-0.17824	0.0618704	no	no	no	no
Carausius_C10679	porphobilinogen deaminase	27.7425	22.9598	13.7476	N.A.	0	inf	no	no	no	no
Carausius_C1068	Unidentified	382.382	357.933	200.102	-0.198374	-0.492108	0.682104	AoM	yes	yes	yes
Carausius_C10682	Unidentified	1.27434	1.82681	1.28822	1.05272	0.209449	-1.27555	no	no	no	no
Carausius_C10686	Unidentified	0.848232	0.638904	0.836193	-2.01659	0.240716	1.77128	no	no	no	no
Carausius_C10689	Unidentified	15.3061	18.4586	12.8235	0.0751288	-0.0745884	-0.00996743	no	no	no	no
Carausius_C1069	Unidentified	17.599	26.7916	9.6034	0.468563	-1.10203	0.624238	MpgT	no	no	no
Carausius_C10694	Ca++ transporting plasma membrane calcium-transporting ATPase 2 isoform X2	6.37813	3.71441	1.04572	-0.769159	-1.55183	2.30705	excretory	no	no	no
Carausius_C10695	plasma membrane calcium-transporting ATPase 2 isoform X3	4.27156	2.28251	0.188883	-0.902541	-2.61532	3.51421	no	no	no	no
Carausius_C10696	dehydration responsive protein	3.93382	2.78551	10.9482	1.39614	3.93199	-5.34322	MGwall	no	no	no
Carausius_C10697	GON-4-like protein isoform X1	2.71094	2.79447	1.24101	-0.206762	-0.63047	0.830014	no	no	no	no
Carausius_C10699	Unidentified	15.5988	0.770184	11.7589	-4.28493	4.72039	-0.443984	midgut	no	no	no
Carausius_C107	translation elongation factor 1-alpha	1116.51	1269.59	1043.02	inf	inf	inf	no	yes	yes	yes
Carausius_C1070	Unidentified	4.92385	7.53008	2.65772	0.823807	-1.13628	0.301525	MpgT	no	no	no
Carausius_C10700	Unidentified	4.59312	4.9386	2.24494	0.0605115	-0.880608	0.810725	no	no	no	no
Carausius_C10701	Unidentified	30.2956	28.9825	24.9212	-0.134223	0.188514	-0.063101	no	no	no	no
Carausius_C10702	Unidentified	4.36953	2.40495	2.56688	-0.661427	0.169282	0.482273	no	no	no	no
Carausius_C10703	Unidentified	4.74411	10.76	2.63227	1.12647	-1.80305	0.66586	MpgT	no	no	no
Carausius_C10704	cleavage and polyadenylation specificity factor subunit 2	20.8087	17.9763	16.3744	-0.447678	0.226662	0.211123	no	no	no	no
Carausius_C10705	Unidentified	1.14718	0.879027	0.418366	0.991475	-0.171486	-0.827965	no	no	no	no
Carausius_C10708	LTV1-like protein LTV1 homolog	8.08326	9.17198	7.86162	-0.133921	0.368847	-0.241714	no	no	no	no
Carausius_C1071	finger NFX1-type zinc finger-containing protein 1	17.3486	7.9615	11.6216	-1.38337	1.03291	0.340428	midgut	no	no	no
Carausius_C10710	Unidentified	12.6835	2.50653	6.98368	-2.02045	1.69815	0.315549	midgut	no	no	no
Carausius_C10711	Unidentified	53.3419	5.61563	31.9514	-3.2955	2.65049	0.632733	midgut	no	no	no
Carausius_C10713	Unidentified	1.82276	6.97077	2.22691	1.73745	-1.48345	-0.263339	MpgT	no	no	no
Carausius_C10714	Unidentified	8.46676	11.6522	9.77952	0.280467	0.186837	-0.477129	no	no	no	no
Carausius_C10715	ribulose-phosphate 3-epimerase isoform X1	4.01353	4.09563	2.19305	0.250485	-0.251015	-0.00991688	no	no	no	no
Carausius_C10716	ribulose-phosphate 3-epimerase isoform X1	5.44419	4.22416	3.57677	-0.526054	0.548455	-0.0310865	no	no	no	no
Carausius_C10717	inactive pancreatic lipase-related protein 2-like	3.93241	0.551028	2.02443	-3.16003	2.24237	0.908717	no	no	no	no
Carausius_C10718	coatomer subunit beta	14.3786	8.52795	15.6786	-0.85632	0.952205	-0.106092	midgut	no	no	no
Carausius_C10719	DNA repair protein XRCC3	6.14635	4.79751	3.78299	-0.46812	0.153045	0.304502	no	no	no	no
Carausius_C10721	Unidentified	5.46786	51.9068	8.40498	4.50667	-4.79917	0.282225	MpgT	no	no	no
Carausius_C10722	MULTISPECIES polygalacturonase	0.470623	0.114123	31.2128	inf	7.01486	N.A.	MGwall	no	no	no
Carausius_C10723	Unidentified	21.241	19.1393	16.899	-0.404771	0.426057	-0.0304856	no	no	no	no
Carausius_C10724	Unidentified	9.74896	9.69984	7.22841	0.00321709	0.0119843	-0.0258332	no	no	no	no
Carausius_C10725	Unidentified	1.333	0.676485	1.04572	-1.15641	0.86291	0.285281	no	no	no	no
Carausius_C10726	protein LOC664289 isoform X1	1.40887	1.73517	1.63605	-0.0511523	0.202682	-0.159691	no	no	no	no
Carausius_C10727	Unidentified	40.1165	14.8913	31.263	-1.58097	1.58248	-0.0101107	midgut	no	no	no
Carausius_C10728	Unidentified	2.51242	5.61821	3.46367	0.929829	-0.120074	-0.82042	MpgT	no	no	no
Carausius_C10729	isoform mitochondrial	7.34609	34.141	1.12975	1.96912	-4.31851	2.34405	MpgT	no	no	no
Carausius_C1073	Unidentified	1.47283	2.80327	1.96673	0.931277	-0.216149	-0.724791	no	no	no	no
Carausius_C10730	Unidentified	4.49768	3.10212	4.54648	-0.210471	0.346764	-0.145829	no	no	no	no
Carausius_C10733	E3 ubiquitin-protein ligase UBR2 isoform X1	5.6416	9.58398	8.15307	0.588929	0.200752	-0.799689	MpgT	no	no	no
Carausius_C10734	E3 ubiquitin-protein ligase UBR2 isoform X1	21.9753	19.7121	24.835	-0.286039	0.77028	-0.493626	MGwall	no	no	no
Carausius_C10735	eukaryotic translation initiation factor eIF-2B subunit gamma	20.3629	16.6724	25.3893	-0.340276	0.941792	-0.611037	MGwall	no	no	no
Carausius_C10736	lysosomal alpha-glucosidase-like	5.31113	0.18095	28.1375	-5.32377	7.98491	-2.67042	MGwall	no	no	no
Carausius_C10737	lysosomal alpha-glucosidase	14.8181	0.426391	37.186	0	0	0	no	no	no	no
Carausius_C10738	tubulin beta chain	36.7616	17.3276	25.4678	-1.27569	1.2114	0.0560362	midgut	no	no	no
Carausius_C10739	Alpha-Beta tubulin beta chain	51.6055	17.7635	26.9449	-1.53025	1.18142	0.340767	midgut	no	no	no
Carausius_C1074	conserved protein	73.6397	61.1752	13.8077	-0.397519	-1.79447	2.18287	excretory	no	no	no
Carausius_C10740	bifunctional polynucleotide phosphatase/kinase	7.48943	10.8495	5.28425	0.309864	-0.524089	0.204696	no	no	no	no
Carausius_C10741	Unidentified	0.146947	0.37179	0.584586	0.277887	-0.264635	-0.0190706	no	no	no	no
Carausius_C10742	Unidentified	0.555758	0.413493	1.34949	-0.424444	1.50297	-1.08137	no	no	no	no
Carausius_C10743	F-box only protein 30	2.77657	0.887197	4.60991	-2.41165	3.2822	-0.878158	MGwall	no	no	no
Carausius_C10746	Unidentified	13.7019	9.73736	14.2267	-0.581334	0.830788	-0.259336	MGwall	no	no	no
Carausius_C10747	Unidentified	3.14243	2.68776	2.3386	-0.175062	0.00181412	0.16321	no	no	no	no
Carausius_C10748	Unidentified	8.76854	5.97294	8.36129	-0.538952	0.839439	-0.309969	AoM	no	no	no
Carausius_C10749	Unidentified	5.96934	3.68912	4.78578	-0.690397	0.668763	0.0119237	AoM	no	no	no
Carausius_C1075	protein LOC103577110 isoform X2	8.76784	5.99723	0.774777	-0.94759	-2.06504	3.00442	excretory	no	no	no
Carausius_C10751	zinc finger CCCH domain-containing protein 10	4.4243	5.52422	2.37755	0.130508	-0.657909	0.517302	no	no	no	no
Carausius_C10752	containing a homocysteine S-methyltransferase 1-like	16.1697	21.1817	12.0237	0	0	0	no	no	no	no
Carausius_C10753	Unidentified	1.18939	1.79082	2.76295	-0.0744672	1.23567	-1.16922	MGwall	no	no	no
Carausius_C10754	Unidentified	5.14608	2.08303	3.8058	-1.16994	1.36114	-0.198598	midgut	no	no	no
Carausius_C10755	Unidentified	5.5303	6.8312	4.21073	-0.0143545	-0.159766	0.165103	no	no	no	no
Carausius_C10756	long-chain fatty acid transport protein 4	7.64805	4.1366	1.42599	-1.11601	-0.223024	1.33044	no	no	no	no
Carausius_C10759	Homo sapiens apoptosis inhibitor 5 isoform X1	6.20924	6.98705	4.81295	0.0457694	-0.177219	0.121509	no	no	no	no
Carausius_C1076	serine threonine-protein kinase haspin-like protein LOC100679744 isoform X1	59.6181	11.8577	42.327	-2.38701	2.17632	0.201182	midgut	no	no	no
Carausius_C10763	Eukaryotic translation initiation factor 4 gamma 3	9.69307	7.65871	6.9235	-0.430268	1.14838	-0.724435	AoM	no	no	no
Carausius_C10764	Unidentified	1.18788	1.70901	2.21048	0.136915	0.824631	-0.968488	no	no	no	no
Carausius_C10765	myotubularin-related protein 2 isoform X2	6.8403	8.13853	4.12069	0.194086	-0.652834	0.448462	no	no	no	no
Carausius_C10766	6-like protein	35.0481	39.7857	33.7079	0.015047	0.181406	-0.205926	no	no	no	no
Carausius_C10768	Unidentified	39.9769	32.5752	32.6378	-0.331577	0.348055	-0.025298	no	no	no	no
Carausius_C10769	tigger transposable element-derived protein 6-like	4.91685	4.28896	0.925418	-0.337468	-2.18689	2.51706	excretory	no	no	no
Carausius_C1077	Unidentified	121.69	38.1128	0.354919	-1.89387	-5.98631	7.87129	AoM	yes	no	no
Carausius_C10770	tigger transposable element-derived protein 6-like	4.50223	10.5572	2.08742	1.20149	-1.9646	0.753565	MpgT	no	no	no
Carausius_C10771	phospholipid-transporting ATPase VD isoform X1	7.41402	6.64204	12.7862	-0.268005	1.33126	-1.0726	MGwall	no	no	no
Carausius_C10772	mitochondrial ribonuclease P protein 3	19.5718	20.1986	15.7381	-0.0626222	0.104022	-0.0509159	no	no	no	no
Carausius_C10773	ribosome biogenesis protein BOP1 homolog	3.74445	6.35524	3.62751	0.100185	0.279991	-0.388201	no	no	no	no
Carausius_C10774	Unidentified	0.463215	3.11992	0.543334	1.59929	-3.25513	1.64616	MpgT	no	no	no
Carausius_C10775	Unidentified	4.76575	6.16246	6.13364	0.123863	0.391531	-0.525325	no	no	no	no
Carausius_C10776	cation-transporting ATPase 13A3 isoform X1	5.06425	8.84264	1.82853	0.636731	-1.87582	1.22884	excretory	no	no	no
Carausius_C10777	Unidentified	27.2486	35.8379	21.6317	0.327195	-0.300691	-0.0349801	no	no	no	no
Carausius_C10778	Unidentified	68.3804	59.5731	219.025	-0.306726	2.24918	-1.9507	no	no	no	yes
Carausius_C10779	oxysterol-binding protein-related protein LOC101883290 isoform X1	6.61996	5.76946	8.50368	-0.4205	1.02612	-0.615433	MGwall	no	no	no
Carausius_C1078	Unidentified	2.36184	4.21211	3.12015	0.526016	-0.320805	-0.210882	no	no	no	no
Carausius_C10780	Unidentified	2.28424	4.60547	2.94471	0.724759	-0.451796	-0.282463	no	no	no	no
Carausius_C10781	Unidentified	3.31435	4.16779	3.73739	0.260086	0.247027	-0.515786	no	no	no	no
Carausius_C10783	Unidentified	0.911977	0.602018	0.447869	-0.695854	0.0725231	0.618608	no	no	no	no
Carausius_C10784	Unidentified	142.552	99.0983	118.555	-0.556597	0.809093	-0.260995	AoM	yes	no	yes
Carausius_C10785	Unidentified	6.27948	4.57941	3.68929	-0.45687	-0.0456164	0.492861	no	no	no	no
Carausius_C10786	Unidentified	3.96157	2.66227	1.07476	-0.782779	-0.785295	1.55532	no	no	no	no
Carausius_C10787	Transforming acidic coiled-coil-containing protein 3	2.6183	1.80051	1.55917	-0.744208	0.217853	0.517309	no	no	no	no
Carausius_C10788	Unidentified	3.15789	2.05845	1.30882	-1.10106	-0.23088	1.32246	AoM	no	no	no
Carausius_C10789	synaptic vesicle 2-related protein	7.92019	8.30948	6.00663	-0.089231	-0.207225	0.286045	no	no	no	no
Carausius_C1079	actin-binding LIM protein K02A2.6-like	27.4182	8.77617	14.962	-1.81967	1.11489	0.696798	AoM	no	no	no
Carausius_C10790	Unidentified	3.71369	2.19093	2.76743	-1.13515	0.831088	0.296108	AoM	no	no	no
Carausius_C10791	Unidentified	12.9641	19.5238	12.1332	0.500347	-0.305861	-0.201534	no	no	no	no
Carausius_C10792	Juvenile hormone-inducible protein	42.4037	33.0231	17.4596	-0.472713	-0.510012	0.973939	AoM	no	no	no
Carausius_C10793	folliculin-interacting protein 2 isoform X2	5.05031	5.01153	4.1534	-0.0974084	-0.0284006	0.11685	no	no	no	no
Carausius_C10794	cytochrome P450 6a14	24.7683	20.3006	2.38726	8.03233	-7.80399	-0.244843	no	no	no	no
Carausius_C10795	cytochrome P450 6a14	81.3462	15.6668	17.2571	-2.54442	0.846539	1.69124	AoM	no	no	no
Carausius_C10796	Unidentified	9.73854	9.86269	7.02115	-0.0349282	0.0098322	0.0179802	no	no	no	no
Carausius_C10798	Unidentified	8.59949	6.5448	5.14823	-0.559156	0.030565	0.520136	no	no	no	no
Carausius_C10799	BRO1 domain-containing protein BROX isoform X1	39.9792	21.9174	25.4203	-0.960935	0.585461	0.366081	midgut	no	no	no
Carausius_C108	translation elongation factor 1-alpha	2193.22	2278.13	1888.32	inf	inf	inf	no	yes	yes	yes
Carausius_C1080	Retrotransposable element Tf2 protein K02A2.6-like	21.5503	6.12993	10.1648	-2.03288	1.17273	0.85208	AoM	no	no	no
Carausius_C10800	TPA zinc finger protein 624 isoform X1	3.39299	3.86704	2.46657	0.0245821	-0.235462	0.20251	no	no	no	no
Carausius_C10801	Unidentified	7.96075	5.35245	6.46988	0.288699	1.32873	-1.629	AoM	no	no	no
Carausius_C10802	Unidentified	2.47199	2.88944	1.61433	0.313893	-0.299122	-0.0241021	no	no	no	no
Carausius_C10803	Unidentified	7.87355	13.3217	4.45986	1.02131	-1.36182	0.331022	MpgT	no	no	no
Carausius_C10804	LIM and SH3 domain protein Lasp isoform X1	24.0685	19.0041	38.8245	-0.503348	1.43535	-0.941787	MGwall	no	no	no
Carausius_C10807	Unidentified	13.0046	44.695	2.49466	1.6007	-3.65482	2.04354	MpgT	no	no	no
Carausius_C10808	Unidentified	8.65841	9.91613	0.69211	0.914061	-3.73842	2.81183	MpgT	no	no	no
Carausius_C1081	Unidentified	45.9745	36.5414	43.6255	-0.437018	0.636672	-0.208795	AoM	no	no	no
Carausius_C10813	Unidentified	2.63051	1.95452	2.75625	-0.0948781	0.321531	-0.234991	no	no	no	no
Carausius_C10814	Unidentified	1.52233	1.691	1.22111	-0.120436	-0.481612	0.593841	no	no	no	no
Carausius_C10815	Transposable element tc3 transposase partial	8.56732	7.38101	5.27128	-0.252188	-0.156525	0.400516	no	no	no	no
Carausius_C10816	Unidentified	1.3572	3.1071	1.08971	0.341239	-0.340328	-0.00832656	no	no	no	no
Carausius_C10817	Unidentified	0.609855	2.04288	0.712179	0.813268	-0.639173	-0.183237	no	no	no	no
Carausius_C10818	Unidentified	2.0547	2.80479	1.23618	0.739022	-0.644227	-0.104543	no	no	no	no
Carausius_C10819	Unidentified	20.6355	13.866	7.95763	-0.198859	-0.245713	0.435155	no	no	no	no
Carausius_C1082	CD63 antigen-like	37.0731	31.2017	37.4825	-0.363527	0.652493	-0.29763	MGwall	no	no	no
Carausius_C10824	NTF2-related export protein 2 isoform X1	14.5759	11.4179	12.313	-0.394599	0.386992	-0.00300088	no	no	no	no
Carausius_C10825	dystroglycan-like isoform X2	70.5637	19.9621	22.5225	-1.93532	0.787349	1.14017	AoM	no	no	no
Carausius_C10826	Unidentified	4.64875	5.85118	3.29163	-0.0160673	-1.26927	1.28004	no	no	no	no
Carausius_C10827	Unidentified	14.8021	13.5007	11.5178	-0.141779	0.153873	-0.0213837	no	no	no	no
Carausius_C10828	Transposable element tc3 transposase partial	7.55728	0.611636	0.572628	-3.58111	0.00828017	3.56169	AoM	no	no	no
Carausius_C1083	CD63 antigen-like	41.1168	36.5035	39.4582	-0.259292	0.458056	-0.20792	no	no	no	no
Carausius_C10831	Ty3/gypsy retrotransposon protein putative Ty3-gypsy subclass	4.91223	4.1182	3.13286	-0.446826	0.070526	0.366401	no	no	no	no
Carausius_C10832	Unidentified	2.54189	0.535776	2.49588	-2.29832	2.85995	-0.572852	midgut	no	no	no
Carausius_C10833	Unidentified	2.56293	3.93063	3.22894	0.323211	0.101559	-0.43245	no	no	no	no
Carausius_C10834	Unidentified	2.87961	3.71848	2.95388	0.364713	0.239932	-0.614348	no	no	no	no
Carausius_C10836	charged multivesicular body protein 2a	35.7863	32.4587	23.1586	-0.0412303	-0.0675066	0.100775	no	no	no	no
Carausius_C10837	Unidentified	2.1034	3.30221	1.59415	0.385959	-0.575595	0.182655	no	no	no	no
Carausius_C1084	Unidentified	0.830416	35.9498	0.543045	6.30472	-5.48741	-0.829207	MpgT	no	no	no
Carausius_C10840	Unidentified	19.0362	4.43602	30.6838	-2.23658	3.18376	-0.956796	MGwall	no	no	no
Carausius_C10841	Unidentified	33.278	6.86473	63.0756	-2.56595	3.76614	-1.21022	MGwall	no	no	no
Carausius_C10842	Unidentified	0.19295	0.0977347	0.321837	-2.56595	3.76614	-1.21022	no	no	no	no
Carausius_C10845	Unidentified	2.75203	1.48854	2.85456	-0.988678	1.31978	-0.339015	MGwall	no	no	no
Carausius_C10849	proteasome 26S protease regulatory subunit 4	28.125	20.9795	14.2725	-0.157505	-0.239502	0.388166	no	no	no	no
Carausius_C10851	trafficking protein particle complex subunit 12	6.5696	6.41018	3.58632	-0.143901	-0.226393	0.360271	no	no	no	no
Carausius_C10853	Unidentified	6.35172	6.02361	0.937021	-0.29782	-2.33568	2.62348	excretory	no	no	no
Carausius_C10854	Unidentified	5.70644	8.33723	2.23015	0.48542	-1.57521	1.08229	MpgT	no	no	no
Carausius_C10856	PI-PLC X domain-containing protein 1-like	5.04672	0.225696	25.9624	-3.91049	6.74747	-2.84366	MGwall	no	no	no
Carausius_C10858	Unidentified	14.6924	0.952803	105.002	-3.80351	6.95445	-3.15801	MGwall	no	no	no
Carausius_C1086	Unidentified	0.578051	0.146845	0.469305	-3.80351	6.95445	-3.15801	no	no	no	no
Carausius_C10861	Unidentified	3.95118	7.60381	2.31059	1.07104	-1.08746	0.00774985	MpgT	no	no	no
Carausius_C10862	Unidentified	1.77173	1.93088	0.873281	0.312537	-1.7161	1.39758	no	no	no	no
Carausius_C10864	Unidentified	1.73668	3.15419	0.950589	0.392487	-2.50826	2.11176	no	no	no	no
Carausius_C10865	Unidentified	2.62719	2.9333	0.998724	-1.46068	0.0927073	1.35973	AoM	no	no	no
Carausius_C10866	cullin-4B isoform X2	60.1824	65.8177	52.5727	-0.0367484	0.0797854	-0.0519517	no	no	no	no
Carausius_C10867	Unidentified	2.79174	2.19334	1.97098	-0.102484	-0.187308	0.279419	no	no	no	no
Carausius_C10868	Unidentified	2.48329	1.38092	1.05112	-1.42347	0.678574	0.737976	no	no	no	no
Carausius_C10869	Unidentified	38.2978	3.35243	18.7419	-3.4521	2.65046	0.793766	AoM	no	no	no
Carausius_C1087	Unidentified	298.41	94.1181	0.47002	-1.81078	-7.12508	8.92682	AoM	yes	no	no
Carausius_C10870	Unidentified	45.5055	3.64738	22.5613	-3.83437	3.14164	0.684799	midgut	no	no	no
Carausius_C10871	Unidentified	84.7285	8.36697	46.2843	N.A.	0	inf	no	no	no	no
Carausius_C10873	Unidentified	15.7615	11.8471	20.1174	-0.303236	0.975579	-0.679324	MGwall	no	no	no
Carausius_C10874	fructose-bisphosphate aldolase isoform X1	9.63689	471.973	22.0378	5.4018	-4.06317	-1.35068	MpgT	no	yes	no
Carausius_C10877	Unidentified	10.825	11.7534	6.38704	0.246705	-0.781189	0.527936	no	no	no	no
Carausius_C10878	Unidentified	0.854495	0.0339956	4.69841	N.A.	inf	-2.91173	MGwall	no	no	no
Carausius_C10879	Unidentified	12.6113	13.8133	7.4615	0.158921	-0.289358	0.120417	MpgT	no	no	no
Carausius_C1088	Unidentified	21.0865	10.4384	12.4954	-1.15621	0.638422	0.50822	midgut	no	no	no
Carausius_C10881	Unidentified	1.39226	1.57361	1.09236	0.220253	-0.21933	-0.011896	no	no	no	no
Carausius_C10882	Unidentified	9.02158	9.72582	6.22213	-0.490543	0.50074	-0.0175	no	no	no	no
Carausius_C10883	Unidentified	0.419991	1.60808	0.318806	1.2095	-2.33673	1.12825	no	no	no	no
Carausius_C10884	UDP-glucuronosyltransferase 2B15-like	2.00933	11.3196	0.463702	2.43345	-3.14317	0.70362	MpgT	no	no	no
Carausius_C10885	G/T mismatch-specific thymine DNA glycosylase isoform X1	10.0767	11.7027	10.794	0.155827	0.2751	-0.439922	no	no	no	no
Carausius_C10886	Unidentified	8.2002	12.5199	9.06167	0.521407	-0.0741725	-0.454311	no	no	no	no
Carausius_C10887	Unidentified	6.90539	6.15329	34.0151	-0.214633	2.58202	-2.37697	MGwall	no	no	no
Carausius_C10889	carboxyl/choline esterase FE4-like isoform X1	5.40659	20.3956	18.3352	2.14733	0.24839	-2.40538	rear	no	no	no
Carausius_C1089	Solute carrier family 2 facilitated trehalose transporter Tret1-like	37.8999	34.9568	0.156965	-0.258207	-7.35514	7.60618	excretory	no	no	no
Carausius_C10893	Unidentified	3.31417	2.42334	3.95444	-0.477566	0.725926	-0.258679	no	no	no	no
Carausius_C10894	Unidentified	2.2976	4.33973	1.80856	0.821027	-0.680072	-0.150833	MpgT	no	no	no
Carausius_C10895	GDP-fucose protein X975_18569 partial	9.36709	3.09667	3.55716	-1.65003	0.42695	1.21316	AoM	no	no	no
Carausius_C10896	Unidentified	7.35878	18.2792	4.89906	0.735443	-1.00741	0.263515	MpgT	no	no	no
Carausius_C10898	Unidentified	7.67947	2.57936	1.19056	-1.56225	-0.0518004	1.60604	AoM	no	no	no
Carausius_C109	DNA-directed RNA polymerase III subunit RPC1	12.5903	12.6252	11.3971	-0.166574	0.233618	-0.0770276	no	no	no	no
Carausius_C10900	Unidentified	16.9079	23.879	19.4	0.492131	0.0848252	-0.586231	no	no	no	no
Carausius_C10901	programmed cell death protein 10	5.28884	7.5494	4.80024	0.0450314	0.00249134	-0.0544377	no	no	no	no
Carausius_C10904	Unidentified	14.0549	27.1796	17.0679	0.790654	-0.1817	-0.617454	rear	no	no	no
Carausius_C10905	Unidentified	10.362	26.4115	16.115	1.12003	-0.341888	-0.785982	rear	no	no	no
Carausius_C10906	Unidentified	13.8242	27.4038	13.464	1.21906	-0.758066	-0.468409	MpgT	no	no	no
Carausius_C10907	Unidentified	9.47527	6.00858	6.68937	-0.891392	0.203247	0.679891	AoM	no	no	no
Carausius_C10908	Unidentified	8.48687	3.85982	5.16179	-1.35876	0.81304	0.536821	midgut	no	no	no
Carausius_C10909	39S ribosomal protein L35 mitochondrial	54.8653	55.1843	33.044	-0.166881	-0.397243	0.555444	no	no	no	no
Carausius_C1091	Unidentified	19.6989	27.6685	23.0939	0.363945	0.0227703	-0.396891	no	no	no	no
Carausius_C10910	Unidentified	12.6623	21.2837	13.0396	0.644111	-0.341358	-0.311075	no	no	no	no
Carausius_C10911	Unidentified	9.42982	23.5843	9.02264	1.20485	-1.11739	-0.0964006	MpgT	no	no	no
Carausius_C10912	Unidentified	15.4548	32.54	9.44277	0.969426	-1.45334	0.476025	MpgT	no	no	no
Carausius_C10913	Unidentified	1.28662	1.19591	0.520238	0.244537	-0.362926	0.108491	no	no	no	no
Carausius_C10914	Unidentified	4.6937	10.3871	7.53065	0.895033	0.092571	-0.994961	rear	no	no	no
Carausius_C10915	Unidentified	0.933115	0.72163	0.163248	-0.823438	0.408894	0.410344	no	no	no	no
Carausius_C10917	Unidentified	20.7926	30.0076	6.04491	0.788829	-2.16745	1.37067	MpgT	no	no	no
Carausius_C10918	Unidentified	28.3905	25.1143	9.01775	-0.0721039	-1.05911	1.12468	excretory	no	no	no
Carausius_C10919	Unidentified	6.67677	5.53561	4.51076	-0.152389	0.0637033	0.0796944	no	no	no	no
Carausius_C1092	Unidentified	3.94014	2.8159	3.18126	-0.441534	0.211192	0.220699	no	no	no	no
Carausius_C10921	S-formylglutathione hydrolase	13.2302	14.2335	8.49925	0.0671922	0.12915	-0.205422	no	no	no	no
Carausius_C10922	Retrotransposable element Tf2 155 kDa protein K02A2.6-like	0.548563	0.812067	0.207195	0.0671922	0.12915	-0.205422	no	no	no	no
Carausius_C10924	organic solute transporter subunit alpha-like	6.12823	1.47459	0.85526	-2.18603	-0.505085	2.68219	AoM	no	no	no
Carausius_C10926	mitochondrial enolase superfamily member 1 isoform X1	5.38251	114.749	19.2619	4.61404	-2.42367	-2.19923	MpgT	no	yes	no
Carausius_C10927	Unidentified	9.36009	16.7522	8.11338	0.67562	-0.481778	-0.202604	no	no	no	no
Carausius_C10928	Unidentified	1.89745	3.87799	2.71976	0.0419234	0.0818254	-0.130178	no	no	no	no
Carausius_C10929	Unidentified	1.5385	1.09562	1.582	-0.310348	0.319136	-0.0181016	no	no	no	no
Carausius_C1093	Unidentified	3.37328	3.52986	2.5091	-0.0491647	0.0335242	0.00881291	no	no	no	no
Carausius_C10930	eukariotic translation initiation factor eIF-2B subunit epsilon	16.2812	15.889	15.0363	-0.121602	0.246589	-0.134577	no	no	no	no
Carausius_C10931	hsp90 co-chaperone Cdc37	10.6597	8.50088	8.41658	-0.418911	0.387089	0.0234571	no	no	no	no
Carausius_C10932	UDP-glucose 6-dehydrogenase	63.9343	45.4063	45.9003	-0.686352	0.444719	0.232284	AoM	no	no	no
Carausius_C10933	Unidentified	6.96496	4.50685	6.87229	-0.744685	1.09681	-0.361556	AoM	no	no	no
Carausius_C10934	protein LOC101883290 isoform X1	5.49779	4.32823	5.73864	-0.459081	0.757849	-0.30906	MGwall	no	no	no
Carausius_C10935	transposase-like protein	31.3858	11.0554	17.3538	-1.64846	1.03964	0.599	midgut	no	no	no
Carausius_C10936	T-complex protein 1 subunit alpha	81.0925	89.2673	66.2421	-0.0176936	-0.0334048	0.04125	no	no	no	no
Carausius_C10937	Unidentified	11.3872	13.7046	11.6752	0.138442	0.113202	-0.261939	no	no	no	no
Carausius_C1094	Unidentified	0.533589	0.849241	0.758047	1.72589	-0.504748	-1.23493	no	no	no	no
Carausius_C10940	ABC transporter ATP-binding cassette sub-family B member 7 mitochondrial	6.28	7.43566	4.80549	0.197824	-0.249818	0.04285	no	no	no	no
Carausius_C10941	Unidentified	4.48641	4.08536	2.53378	-0.267501	-0.310202	0.566431	no	no	no	no
Carausius_C10942	BRCA1-A complex subunit Abro1	3.65261	2.31277	3.84523	-0.757042	0.858607	-0.110019	midgut	no	no	no
Carausius_C10943	beta-glucuronidase isoform X2	29.6813	27.7122	19.9026	-0.224016	-0.112241	0.32569	no	no	no	no
Carausius_C10944	microsomal signal peptidase complex subunit 2	35.0826	25.1599	41.4235	-0.414251	1.20069	-0.793564	MGwall	no	no	no
Carausius_C10945	TPA coiled-coil domain-containing protein 130	3.26545	2.39784	1.97922	-0.443745	0.0758783	0.356056	no	no	no	no
Carausius_C10946	Unidentified	9.49161	12.9459	18.7333	0.229375	0.948893	-1.18673	MGwall	no	no	no
Carausius_C10949	Unidentified	17.6527	19.3472	22.495	0.147175	0.505281	-0.661496	no	no	no	no
Carausius_C10950	peptidyl-prolyl cis-trans isomerase G	17.1946	19.4751	18.2407	0.038688	0.236627	-0.285088	no	no	no	no
Carausius_C10951	Unidentified	5.49764	4.87631	13.4975	-0.360227	1.88665	-1.53496	MGwall	no	no	no
Carausius_C10952	Unidentified	0.464886	0.807771	0.663193	1.6479	-0.757152	-0.908191	no	no	no	no
Carausius_C10953	Unidentified	0.686631	1.98737	2.52688	-0.955614	2.07726	-1.13018	MGwall	no	no	no
Carausius_C10954	Unidentified	3.99671	9.91857	3.6257	1.24497	-1.01929	-0.235553	MpgT	no	no	no
Carausius_C10955	Unidentified	3.29946	6.92725	4.30962	1.52986	-1.21192	-0.32563	MpgT	no	no	no
Carausius_C10956	Unidentified	2.7017	4.01335	3.45545	-0.252081	0.194125	0.0516428	no	no	no	no
Carausius_C10957	Unidentified	6.74317	4.47694	4.02038	-0.404808	0.0342625	0.362492	no	no	no	no
Carausius_C10958	Unidentified	3.70547	4.86425	3.02854	0.602677	-0.751661	0.140755	no	no	no	no
Carausius_C10959	Unidentified	5.39879	4.06014	5.03602	-0.728177	0.630674	0.0899338	no	no	no	no
Carausius_C10960	UPF0364 protein C6orf211 homolog	48.2026	88.9318	35.0052	0.734685	-0.938932	0.19637	MpgT	no	no	no
Carausius_C10961	zinc finger FYVE domain-containing protein 26	2.40706	1.47293	1.36781	-0.748728	0.352249	0.384656	no	no	no	no
Carausius_C10962	Unidentified	0	0.11446	0.168422	-0.748728	0.352249	0.384656	rear	no	no	no
Carausius_C10964	Unidentified	30.1647	12.779	21.4691	-1.49822	1.12343	0.365588	midgut	no	no	no
Carausius_C10965	Unidentified	19.9414	14.2954	14.8247	-0.742048	0.63167	0.101289	midgut	no	no	no
Carausius_C10967	Unidentified	16.0777	101.721	25.0933	1.72513	-1.16252	-0.569614	MpgT	no	no	no
Carausius_C10971	cyclin-dependent kinase 8 isoform X2	2.30104	1.79376	2.02024	-0.492431	0.487621	-0.00139902	no	no	no	no
Carausius_C10972	ribonucleoside-diphosphate reductase subunit M2	23.5978	124.956	18.8543	2.33415	-2.23349	-0.112932	MpgT	no	yes	no
Carausius_C10973	Unidentified	3.99486	2.59101	0.87006	-0.280689	-1.37791	1.65002	excretory	no	no	no
Carausius_C10976	Unidentified	5.89681	5.99073	3.96033	0.0351825	-0.507299	0.463866	no	no	no	no
Carausius_C10977	Unidentified	3.23823	2.52011	2.18244	0.0475309	-0.174991	0.117149	no	no	no	no
Carausius_C10978	Unidentified	1.88907	2.49887	1.54133	-0.210211	-0.038147	0.239092	no	no	no	no
Carausius_C10979	serine/threonine-protein kinase ULK2 isoform X1	10.805	7.87599	8.26773	-0.573081	0.466056	0.0978033	no	no	no	no
Carausius_C1098	Unidentified	159.148	7.26302	1.62177	-4.46303	-1.43488	5.88938	AoM	yes	no	no
Carausius_C10980	Unidentified	2.29245	1.76285	3.5969	-0.523917	1.68844	-1.17206	MGwall	no	no	no
Carausius_C10981	Contactin associated protein like 5-1 isoform X1	8.60238	42.0306	0.0651458	2.01414	-9.53646	7.51894	MpgT	no	no	no
Carausius_C10983	Unidentified	6.73828	11.238	4.11661	0.917213	-1.12154	0.19513	MpgT	no	no	no
Carausius_C10985	Unidentified	3.94747	1.40192	13.0112	-1.87469	3.39261	-1.52559	MGwall	no	no	no
Carausius_C10986	Unidentified	5.25336	11.6856	6.12275	1.08349	-0.465852	-0.625026	MpgT	no	no	no
Carausius_C10987	ubiquitin carboxyl-terminal hydrolase 20	27.4567	24.0046	17.3313	-0.318906	-0.135898	0.445479	no	no	no	no
Carausius_C10988	Unidentified	1.36045	2.25357	0.926707	1.1575	-1.22155	0.0543731	MpgT	no	no	no
Carausius_C10989	FOG Transposon-encoded proteins with TYA reverse ribonuclease integrase core domain protein	7.53764	8.48521	11.0404	-0.170617	1.98242	-1.82255	MGwall	no	no	no
Carausius_C1099	Unidentified	3.24266	1.31426	4.64433	-0.752949	2.20447	-1.4582	MGwall	no	no	no
Carausius_C10990	Unidentified	13.8118	0.143072	4.73502	-6.65014	5.42728	1.21272	AoM	no	no	no
Carausius_C10991	Kelch-like protein 38	2.75723	2.15933	0.79395	-0.0972418	-0.479364	0.565466	no	no	no	no
Carausius_C10993	Unidentified	30.6192	1.86085	19.1303	-4.0146	3.65738	0.348071	midgut	no	no	no
Carausius_C10994	Unidentified	1.28085	0.939244	1.85747	0.13222	0.548984	-0.689794	no	no	no	no
Carausius_C10995	tigger transposable element-derived protein 6	0.600152	0.26877	0.327666	-0.613397	0.207231	0.395119	no	no	no	no
Carausius_C10996	peptidyl-tRNA hydrolase ICT1 mitochondrial	47.123	50.4479	21.792	-0.0136749	-0.798948	0.802576	excretory	no	no	no
Carausius_C10997	Unidentified	7.51187	14.5377	11.9006	0.891925	0.150495	-1.05066	rear	no	no	no
Carausius_C10998	protein K02A2.6-like	2.34134	1.86917	1.80447	-0.353064	0.378328	-0.0358835	no	no	no	no
Carausius_C10999	Unidentified	2.29758	3.08053	0.893614	0.222397	-1.19607	0.961871	no	no	no	no
Carausius_C11	MATH and LRR domain-containing protein painting of fourth	24.3481	21.8322	18.9158	-0.0918303	0.0298136	0.0529353	no	no	no	no
Carausius_C1100	carboxyl/choline esterase E4-like	28.165	7.67228	7.62081	-1.11416	-3.87997	4.99335	AoM	no	no	no
Carausius_C11000	Unidentified	0.277459	0.210325	0	-1.11416	-3.87997	4.99335	excretory	no	no	no
Carausius_C11001	Unidentified	10.3627	13.0376	5.42876	0.16083	-0.874947	0.70511	MpgT	no	no	no
Carausius_C11002	von Willebrand factor A domain-containing protein 8	9.23089	9.41164	7.55408	-0.152757	-0.0898838	0.232475	no	no	no	no
Carausius_C11003	protein L798_09317	4.41657	9.28838	2.55148	0.872233	-1.14511	0.264032	MpgT	no	no	no
Carausius_C11004	Unidentified	11.22	3.8976	19.0057	-1.78611	2.92862	-1.15146	MGwall	no	no	no
Carausius_C11005	Unidentified	2.03661	3.25641	1.24067	0.492806	-0.642721	0.141228	no	no	no	no
Carausius_C11008	Unidentified	81.4932	67.5468	68.1127	-0.324966	0.3637	-0.0481834	no	no	no	no
Carausius_C11009	Unidentified	0.218488	0.374351	0	4.31683	N.A.	inf	MpgT	no	no	no
Carausius_C1101	glutamyl aminopeptidase	55.3973	77.9082	17.2258	0.238859	-1.64967	1.40776	excretory	no	no	no
Carausius_C11010	Unidentified	16.0539	9.68211	49.0706	-0.843993	2.66944	-1.83447	MGwall	no	no	no
Carausius_C11011	Unidentified	0.741329	0.0617861	0	-0.843993	2.66944	-1.83447	excretory	no	no	no
Carausius_C11012	presequence protease mitochondrial	12.8982	11.5504	7.81297	-0.291304	-0.188459	0.469405	no	no	no	no
Carausius_C11013	RING finger protein nhl-1 isoform X2	7.76338	3.48549	42.3495	-1.63911	4.22383	-2.59535	MGwall	no	no	no
Carausius_C11017	RNA-directed DNA polymerase from mobile element jockey-like	11.574	9.27581	11.5849	-0.348284	0.522445	-0.183694	no	no	no	no
Carausius_C11018	Unidentified	1.4607	3.34372	1.44701	1.09826	-0.820268	-0.28968	MpgT	no	no	no
Carausius_C11019	Unidentified	1.16476	4.08486	0.981136	1.59637	-1.50415	-0.101071	MpgT	no	no	no
Carausius_C11021	Unidentified	10.7271	8.69014	4.19318	-0.22921	-0.849369	1.06793	excretory	no	no	no
Carausius_C11022	Unidentified	10.8029	8.10539	9.11103	-0.50066	0.552333	-0.060676	no	no	no	no
Carausius_C11023	Unidentified	12.6788	11.9864	11.4486	-0.211786	0.431131	-0.228249	no	no	no	no
Carausius_C11024	tigger transposable element-derived protein 6	6.68091	6.31749	4.92752	-0.041425	-0.113013	0.144817	no	no	no	no
Carausius_C11025	succinate dehydrogenase	211.909	295.063	172.284	0.337777	-0.389049	0.0420711	no	yes	yes	yes
Carausius_C11028	Unidentified	0	0.175933	1.62592	inf	2.87546	N.A.	MGwall	no	no	no
Carausius_C1103	like protein zer-1 homolog	15.6736	16.3266	14.0315	-0.0959384	0.130465	-0.0433999	no	no	no	no
Carausius_C11032	Unidentified	2.46042	0.505325	3.31381	-2.5109	3.32936	-0.826929	midgut	no	no	no
Carausius_C11033	Unidentified	3.96618	0.702805	7.85072	-2.52554	3.74031	-1.22318	MGwall	no	no	no
Carausius_C11034	Unidentified	29.1135	6.16773	55.6293	-2.75606	4.07415	-1.32665	MGwall	no	no	no
Carausius_C11035	protein L798_06819	0.435088	0.297453	0	-0.717965	0.475341	0.232527	no	no	no	no
Carausius_C11036	exosome complex component MTR3	25.344	16.668	17.6082	-0.75203	0.414528	0.327585	AoM	no	no	no
Carausius_C11037	MULTISPECIES phosphonopyruvate decarboxylase	0.193453	0.180853	0	-0.75203	0.414528	0.327585	excretory	no	no	no
Carausius_C11038	Unidentified	5.5023	6.01809	1.86915	0.161727	-0.95831	0.78604	MpgT	no	no	no
Carausius_C11039	Unidentified	8.17434	6.48155	3.24405	-0.603847	-0.558422	1.15353	AoM	no	no	no
Carausius_C1104	MULTISPECIES glycosyl hydrolase	52.2951	0.106085	443.142	-6.69245	10.0979	-3.413	MGwall	no	no	yes
Carausius_C11040	Unidentified	6.98329	16.9162	4.24842	0.856204	-1.36445	0.500027	no	no	no	no
Carausius_C11041	Unidentified	2.37889	1.64024	1.56558	-0.924627	0.695507	0.212455	no	no	no	no
Carausius_C11042	Unidentified	13.9011	22.391	7.72412	0.67471	-1.03804	0.355118	MpgT	no	no	no
Carausius_C11044	mitochondrial uncoupling protein 2	21.6735	15.0323	1.02003	-0.660955	-3.50784	4.15882	excretory	no	no	no
Carausius_C11045	Unidentified	6.78755	8.58432	5.70014	0.264154	-0.25609	-0.0186878	no	no	no	no
Carausius_C11046	deoxyribonuclease-2-alpha isoform X1	5.19834	5.0426	3.92599	-0.258437	0.0958158	0.153621	no	no	no	no
Carausius_C11048	ATP-dependent 6-phosphofructokinase isoform X1	19.4141	14.6465	11.0775	-0.511471	0.0139003	0.487614	no	no	no	no
Carausius_C11049	Unidentified	0.191496	0.173756	0.830285	-0.511471	0.0139003	0.487614	no	no	no	no
Carausius_C11051	Unidentified	4.62863	5.61252	5.35603	0.233984	0.331905	-0.574451	no	no	no	no
Carausius_C11052	protein L798_12952	3.4817	3.40144	1.70551	0.00987177	-0.546175	0.526307	no	no	no	no
Carausius_C11053	Unidentified	1.80941	2.83449	2.07504	0.55393	0.24659	-0.811383	no	no	no	no
Carausius_C11058	Unidentified	15.463	1.68474	3.09473	-3.98946	2.13225	1.84755	AoM	no	no	no
Carausius_C11062	Unidentified	1.74891	1.30137	2.01318	-0.607272	1.38315	-0.781898	MGwall	no	no	no
Carausius_C11064	Unidentified	6.77359	6.45432	3.23679	-0.518184	-0.0103275	0.523321	no	no	no	no
Carausius_C11065	protein L798_02960	16.9283	20.9868	2.80613	0.0457629	-2.86941	2.81798	excretory	no	no	no
Carausius_C11066	Unidentified	6.39217	0.397913	1.03479	-3.5936	1.3463	2.23751	AoM	no	no	no
Carausius_C11067	Unidentified	2.25507	2.52487	0.707679	0.00684374	-1.49213	1.47659	MpgT	no	no	no
Carausius_C11068	Unidentified	8.30781	7.66048	6.13617	-0.615595	-0.0320375	0.639495	no	no	no	no
Carausius_C11069	Unidentified	1.00914	7.61481	0.575904	2.55483	-3.18024	0.612898	MpgT	no	no	no
Carausius_C11071	diphthamide biosynthesis protein 2	4.33259	3.06443	4.76618	0.135694	0.131354	-0.276587	no	no	no	no
Carausius_C11072	diphthamide biosynthesis protein 2	4.19464	4.96441	3.4104	0.129477	-0.0983514	-0.037853	no	no	no	no
Carausius_C11073	required for diphthamide biosynthesis protein 2	4.21608	4.92253	5.87033	-0.208897	0.966854	-0.765793	MGwall	no	no	no
Carausius_C11074	diphthamide biosynthesis protein 2	1.1403	1.64513	3.35469	-0.269307	1.14825	-0.889684	MGwall	no	no	no
Carausius_C11075	antennal esterase FE4-like	1.27155	0.102579	36.5024	N.A.	inf	-5.07848	MGwall	no	no	no
Carausius_C11076	Unidentified	0	0	2.2199	-2.15031	8.27563	-6.13649	no	no	no	no
Carausius_C11078	Unidentified	3.48514	4.02507	3.2666	0.231874	0.231727	-0.470702	no	no	no	no
Carausius_C11079	protein SERAC1 isoform X2	8.91562	5.29692	4.72405	-1.26812	0.487604	0.774332	no	no	no	no
Carausius_C1108	Unidentified	5.23965	5.98653	5.6883	-0.105762	0.359694	-0.261937	no	no	no	no
Carausius_C11082	Unidentified	9.36139	12.2328	7.16665	0.0614876	-0.312095	0.240814	no	no	no	no
Carausius_C11083	Unidentified	6.53286	7.26264	7.12872	0.00334633	0.410619	-0.424546	no	no	no	no
Carausius_C11084	Unidentified	3.07073	4.53141	6.51106	0.00275665	0.279	-0.290767	no	no	no	no
Carausius_C11085	nitroreductase family protein	8.56191	11.0168	11.9797	0.367073	0.379848	-0.753651	no	no	no	no
Carausius_C11086	Unidentified	0.210221	0	0.686867	0.367073	0.379848	-0.753651	midgut	no	no	no
Carausius_C11089	eukaryotic translation initiation factor 5B	3.60123	3.47775	3.48094	-0.198308	0.460504	-0.270671	no	no	no	no
Carausius_C1109	Unidentified	7.6617	6.79458	9.39277	inf	inf	N.A.	no	no	no	no
Carausius_C11090	Unidentified	2.30103	9.64347	0.0763808	1.86686	-4.19287	2.31573	MpgT	no	no	no
Carausius_C11092	RNA-directed DNA polymerase from mobile element jockey-like	2.53186	3.03979	8.42994	0.0800393	1.85473	-1.94256	MGwall	no	no	no
Carausius_C11093	Unidentified	2.25639	4.24988	1.98543	1.07138	-0.761178	-0.319605	MpgT	no	no	no
Carausius_C11094	Unidentified	1.16456	2.20696	0.930603	1.65923	-0.985918	-0.689732	no	no	no	no
Carausius_C11095	Unidentified	0.422721	0.851327	1.17872	-0.568541	-0.0602896	0.620256	no	no	no	no
Carausius_C11097	Unidentified	3.33647	5.07298	3.07613	0.453652	-0.127447	-0.33589	no	no	no	no
Carausius_C11098	Unidentified	11.4675	9.94888	8.36833	-0.384622	0.181119	0.19425	no	no	no	no
Carausius_C11099	trans-1,2-dihydrobenzene-1,2-diol dehydrogenase-like	15.3231	55.5872	54.466	1.55548	0.57023	-2.13345	MpgT	no	no	no
Carausius_C111	Unidentified	14.3499	11.5101	23.4283	-0.677507	1.71336	-1.04409	MGwall	no	no	no
Carausius_C1110	Unidentified	6.32341	6.39579	4.24526	-0.139077	-0.0958028	0.227065	no	no	no	no
Carausius_C11100	Unidentified	4.52123	23.2325	2.30666	2.18836	-2.81071	0.614571	MpgT	no	no	no
Carausius_C11101	Unidentified	3.20339	24.2171	1.95094	2.90602	-3.31392	0.398077	MpgT	no	no	no
Carausius_C11104	protein LOC107266644 isoform X1	14.0559	14.1964	8.74173	-0.124301	-0.317365	0.431101	no	no	no	no
Carausius_C11105	dmX-like protein 2 isoform X2	12.3938	8.23324	4.15566	-0.666531	-0.630952	1.28634	no	no	no	no
Carausius_C11106	Unidentified	16.9536	2.05994	9.03235	-2.11761	2.37738	-0.267649	midgut	no	no	no
Carausius_C11107	Unidentified	7.06239	9.68353	5.7208	-0.241381	-0.192014	0.425336	no	no	no	no
Carausius_C11108	Unidentified	23.799	22.7742	11.4024	0.0405897	-0.796935	0.746824	AoM	no	no	no
Carausius_C11109	Unidentified	1.60535	0	0	0.0405897	-0.796935	0.746824	AoM	no	no	no
Carausius_C11110	protein L798_10415	5.27369	3.29725	4.19026	-0.220341	0.099151	0.116408	no	no	no	no
Carausius_C11111	Unidentified	2.86105	3.78619	2.32418	0.415687	-0.47702	0.0526502	no	no	no	no
Carausius_C11115	Unidentified	23.392	19.0431	7.6554	-0.415617	-0.987894	1.39481	excretory	no	no	no
Carausius_C11116	Unidentified	3.26093	0.855566	2.4215	-1.97645	1.74472	0.224395	AoM	no	no	no
Carausius_C11117	Unidentified	6.13779	7.18013	8.1015	0.0235754	0.416073	-0.448654	no	no	no	no
Carausius_C11118	Homo sapiens ubiquitin-conjugating enzyme E2 G2	25.084	27.9116	16.2704	0.0787726	-0.433666	0.345206	no	no	no	no
Carausius_C11119	oocyte zinc finger protein 554 isoform X2	2.01977	1.03336	2.01047	-1.19975	1.37206	-0.18256	midgut	no	no	no
Carausius_C11120	Unidentified	10.8027	0.848478	370.363	0	0	0	Mgwall	no	no	yes
Carausius_C11122	glycerophosphocholine phosphodiesterase GPCPD1 isoform X2	12.9259	7.46508	5.56125	-0.993309	-0.0742327	1.05782	AoM	no	no	no
Carausius_C11123	COP9 signalosome complex subunit 6	43.0804	38.4114	37.014	-0.257284	0.295762	-0.0472692	no	no	no	no
Carausius_C11125	Unidentified	3.41913	4.5074	2.71651	0.0208254	-0.00811306	-0.023055	no	no	no	no
Carausius_C11126	non-specific lipid-transfer protein	82.622	52.396	50.6303	-0.745003	0.31329	0.42227	AoM	no	no	no
Carausius_C11127	Unidentified	10.4947	24.8216	11.8236	0.905053	-0.793654	-0.119466	MpgT	no	no	no
Carausius_C1113	ATP-dependent RNA helicase DDX18	25.5113	26.3699	28.7813	-0.180633	0.606885	-0.436401	MGwall	no	no	no
Carausius_C11130	Unidentified	7.42063	6.16577	8.04811	-0.287577	0.376469	-0.0979623	no	no	no	no
Carausius_C11132	Unidentified	5.6206	15.4836	3.84626	1.38542	-1.59821	0.20359	MpgT	no	no	no
Carausius_C11133	Unidentified	4.24397	1.86115	1.35911	-0.606458	-0.162501	0.76123	no	no	no	no
Carausius_C11134	Unidentified	0.892748	0.951163	0.698827	0.229339	-1.01355	0.777395	no	no	no	no
Carausius_C11135	Unidentified	1.19655	1.94811	0.923432	1.03758	-1.07352	0.0288909	no	no	no	no
Carausius_C11137	Unidentified	0	0.347758	0	1.40648	0.981485	-2.40371	no	no	no	no
Carausius_C11138	Unidentified	3.1201	4.41024	1.03666	0.354754	-1.22901	0.868229	MpgT	no	no	no
Carausius_C11139	AGAP004726-PA-like protein CG3556	117.463	6.3666	0.0550699	-4.24303	-4.08048	8.3125	AoM	yes	no	no
Carausius_C11141	Unidentified	1.61549	0.233438	0.0786915	-3.1955	N.A.	inf	AoM	no	no	no
Carausius_C11142	Unidentified	3.74335	4.58246	0.236183	0.258849	-3.89895	3.63096	excretory	no	no	no
Carausius_C11144	Unidentified	0.643714	0.93458	0	0.484764	-3.46123	2.96047	no	no	no	no
Carausius_C11146	Unidentified	4.62542	7.4289	5.77391	0.44596	-0.935322	0.480118	no	no	no	no
Carausius_C11147	Unidentified	5.29031	7.46023	3.70414	0.589797	-0.771306	0.174769	MpgT	no	no	no
Carausius_C11148	protein LOC107399187	1.39529	1.36033	0.930292	0.00260126	-0.84591	0.832169	no	no	no	no
Carausius_C11149	heat shock 70 kDa protein cognate 5	14.0478	18.7562	10.7583	0.447077	-0.373593	-0.0821768	no	no	no	no
Carausius_C11150	solute carrier family 35 member F5	17.4153	10.1982	10.2122	-0.86022	0.342645	0.508615	AoM	no	no	no
Carausius_C11151	Unidentified	2.29393	0	0.0808737	N.A.	inf	5.86525	AoM	no	no	no
Carausius_C11153	Unidentified	15.16	0.807742	241.524	-5.2124	9.61596	-4.40932	MGwall	no	no	yes
Carausius_C11154	Unidentified	29.8207	11.4694	29.8494	-1.43833	1.64349	-0.214812	midgut	no	no	no
Carausius_C11156	BTB/POZ domain-containing protein KCTD2	34.4106	26.2497	27.8583	-0.406409	0.320273	0.0769334	no	no	no	no
Carausius_C11159	Unidentified	12.0301	7.71135	12.9735	-0.481696	0.782166	-0.310112	MGwall	no	no	no
Carausius_C11160	Unidentified	9.08861	9.68902	10.083	-0.0773278	0.341172	-0.274044	no	no	no	no
Carausius_C11161	Unidentified	3.08075	5.01633	3.35969	0.693804	-0.353119	-0.347535	no	no	no	no
Carausius_C11162	Unidentified	5.63552	0	1.56433	N.A.	inf	1.40467	AoM	no	no	no
Carausius_C11163	Unidentified	5.71426	6.67505	6.12527	0.210554	0.11848	-0.336603	no	no	no	no
Carausius_C11164	Protein sex-lethal homolog isoform X2	14.2836	12.4761	11.626	-0.182834	0.239892	-0.0665155	no	no	no	no
Carausius_C11166	SET and MYND domain-containing protein 4	7.14975	7.85417	3.53239	0.00806769	-0.757566	0.740917	MpgT	no	no	no
Carausius_C11168	Unidentified	0.848071	1.3381	0.928977	0.302016	0.299867	-0.609713	no	no	no	no
Carausius_C11169	Unidentified	566.898	2.32468	1777.56	-7.89664	10.179	-2.29014	MGwall	yes	no	yes
Carausius_C1117	like protein zyg-11 homolog B	23.9942	18.5358	14.2618	-0.483356	0.0259427	0.44807	no	no	no	no
Carausius_C11170	protein L798_11339	3.47724	2.52415	4.13974	-0.624662	0.96759	-0.353015	MGwall	no	no	no
Carausius_C11171	Unidentified	13.4478	0.104706	4.13415	-6.8048	5.32127	1.47426	AoM	no	no	no
Carausius_C11172	Unidentified	4.85209	1.77171	6.064	-1.56347	2.15341	-0.597388	MGwall	no	no	no
Carausius_C11173	protein LOC105688647 isoform X6	5.64501	2.71703	6.41082	-1.13521	1.56327	-0.437541	midgut	no	no	no
Carausius_C11174	Integral membrane protein spinster isoform X2	6.06934	2.97048	4.75224	-1.28163	1.11719	0.152739	midgut	no	no	no
Carausius_C11175	Unidentified	8.7758	3.1272	6.32968	-1.52193	1.37098	0.139815	midgut	no	no	no
Carausius_C11176	Unidentified	4.45222	4.42591	2.21842	0.20343	-0.632233	0.421711	no	no	no	no
Carausius_C11177	Unidentified	8.58784	2.95681	0.260119	-0.922458	-2.96788	3.87861	AoM	no	no	no
Carausius_C11178	NADH dehydrogenase	126.198	128.703	81.737	0.0450051	-0.410286	0.356704	no	yes	yes	no
Carausius_C11179	Unidentified	0.118545	0.572516	0	0.0450051	-0.410286	0.356704	excretory	no	no	no
Carausius_C1118	Unidentified	9.23664	9.54728	7.53107	-0.0587236	0.0210923	0.0286109	no	no	no	no
Carausius_C11180	Unidentified	0.828494	0	0.607497	-0.0587236	0.0210923	0.0286109	midgut	no	no	no
Carausius_C11181	Unidentified	17.7442	9.70024	12.4085	0.288533	-0.298145	0.00496178	no	no	no	no
Carausius_C11182	Unidentified	23.711	28.8599	30.4486	0.132548	0.38576	-0.526055	no	no	no	no
Carausius_C11183	PCTP-like protein	17.5708	11.6336	15.8135	-0.669657	0.84051	-0.180348	AoM	no	no	no
Carausius_C11184	Unidentified	7.47164	2.19469	4.1295	-2.01931	1.32451	0.684621	midgut	no	no	no
Carausius_C11185	Unidentified	2.715	3.00929	2.54368	0.118762	0.158628	-0.287203	no	no	no	no
Carausius_C11186	Unidentified	6.51895	5.55718	6.52114	-0.785226	0.677586	0.10007	no	no	no	no
Carausius_C11187	rer1 protein RER1 isoform X1	76.167	40.368	53.1228	-0.878053	0.705333	0.164421	midgut	no	no	no
Carausius_C11188	Unidentified	6.81894	8.12214	6.43748	0.143315	0.153116	-0.304596	no	no	no	no
Carausius_C11189	Unidentified	12.6205	21.3656	10.7151	0.614661	-0.589668	-0.0342238	MpgT	no	no	no
Carausius_C1119	Unidentified	11.171	12.8691	11.1095	0.177275	0.176639	-0.363956	no	no	no	no
Carausius_C11190	Unidentified	0.175513	0.137696	3.15795	-0.74567	4.54094	-3.79962	MGwall	no	no	no
Carausius_C11192	Unidentified	3.36975	2.53732	3.87622	-0.959979	1.19281	-0.241717	midgut	no	no	no
Carausius_C11195	Unidentified	3.44805	5.9257	4.38617	0.107325	-0.255945	0.143449	no	no	no	no
Carausius_C11197	Unidentified	7.99699	1.28232	12.1694	-3.1091	3.86121	-0.761906	MGwall	no	no	no
Carausius_C11198	conserved protein	44.2989	4.37025	63.0236	-3.38043	4.19158	-0.820949	MGwall	no	no	no
Carausius_C11199	protein LOC101739891 isoform X1	15.8926	2.15854	16.5638	-4.51181	5.37	-0.863964	midgut	no	no	no
Carausius_C112	Unidentified	41.2628	17.3188	29.2353	-1.58477	1.09194	0.48335	midgut	no	no	no
Carausius_C1120	Unidentified	8.72286	9.07065	7.44566	0.0983834	0.0799645	-0.188042	no	no	no	no
Carausius_C11201	serine hydrolase-like protein 2	35.8891	39.6955	28.3505	-0.0494489	-0.114999	0.155377	no	no	no	no
Carausius_C11202	Unidentified	18.9106	14.3175	17.6095	-0.562451	0.758744	-0.204371	AoM	no	no	no
Carausius_C11203	Unidentified	31.1074	17.3827	23.6888	-0.918074	0.754998	0.153846	midgut	no	no	no
Carausius_C11204	Unidentified	2.31686	5.43427	4.13194	1.55541	-0.17084	-1.38991	no	no	no	no
Carausius_C11205	integrator complex subunit 11	16.1217	15.1484	11.2208	-0.157163	0.0688701	0.0785372	no	no	no	no
Carausius_C11206	Unidentified	2.45759	5.12538	2.99757	0.932628	-0.471941	-0.47034	MpgT	no	no	no
Carausius_C11207	Unidentified	1.6853	1.44803	1.13811	-0.392131	1.18379	-0.79847	AoM	no	no	no
Carausius_C11208	F-box/WD repeat-containing protein 7 isoform X1	8.75718	7.27011	6.95259	-0.288061	0.163986	0.114598	no	no	no	no
Carausius_C11209	protein LOC107043138 isoform X1	1.82395	1.08018	2.05568	-1.0169	0.889396	0.115387	midgut	no	no	no
Carausius_C1121	Unidentified	45.5254	4.8194	40.5295	-3.42972	3.49392	-0.0732564	midgut	no	no	no
Carausius_C11211	general transcription factor 3C polypeptide 5 isoform X1	8.52745	9.14342	12.3454	0.0559115	0.98327	-1.04832	MGwall	no	no	no
Carausius_C11216	Unidentified	3.99086	0.845418	3.82463	-3.68151	3.73118	-0.0623604	midgut	no	no	no
Carausius_C11217	Unidentified	0	0	0.332067	-3.68151	3.73118	-0.0623604	MGwall	no	no	no
Carausius_C11218	Unidentified	0	0.282007	0.194212	-3.68151	3.73118	-0.0623604	rear	no	no	no
Carausius_C1122	Unidentified	23.2918	10.2973	16.4882	-1.34387	1.10296	0.231495	midgut	no	no	no
Carausius_C11221	Unidentified	2.01494	1.60111	0.806744	0.13465	-1.15501	1.01354	no	no	no	no
Carausius_C11222	Unidentified	2.52166	67.8567	0.702921	4.39656	-5.65385	1.24855	MpgT	no	no	no
Carausius_C11223	Unidentified	100.72	4.92379	16.555	-4.65046	2.89588	1.74551	midgut	no	no	no
Carausius_C11224	Transmembrane protein FAM210B	52.4903	28.1703	31.9146	-1.02328	0.557761	0.456944	midgut	no	no	no
Carausius_C11225	Unidentified	15.7595	13.7968	17.4769	-0.514792	0.426126	0.081083	no	no	no	no
Carausius_C11226	Unidentified	6.80832	5.59774	8.66693	-0.467471	0.876214	-0.414737	MGwall	no	no	no
Carausius_C11227	Unidentified	0.841642	1.3195	0.354538	1.0344	-0.395601	-0.6505	no	no	no	no
Carausius_C11228	domain-containing protein and VPS9	5.59212	11.8939	3.53864	0.935364	-1.36366	0.417964	MpgT	no	no	no
Carausius_C1123	Unidentified	2.62215	0.216875	0.535623	-2.30714	2.1958	0.104033	midgut	no	no	no
Carausius_C11230	Unidentified	1.58558	7.32503	1.93299	2.40779	-1.2885	-1.12775	MpgT	no	no	no
Carausius_C11231	Unidentified	3.39252	4.57097	2.58084	0.626084	-0.0504838	-0.586168	no	no	no	no
Carausius_C11232	Unidentified	27.1463	7.09248	26.7931	-2.16607	2.30296	-0.147389	midgut	no	no	no
Carausius_C11233	sodium-dependent multivitamin transporter	5.55217	40.0184	4.91345	2.65995	-2.54101	-0.129108	MpgT	no	no	no
Carausius_C11234	Unidentified	3.48541	3.68498	1.56678	-0.0552535	-0.892863	0.936957	MpgT	no	no	no
Carausius_C11235	Unidentified	17.8222	9.48159	21.1804	-1.01458	1.4983	-0.49204	midgut	no	no	no
Carausius_C11236	Unidentified	3.83825	1.85085	10.1604	-0.917595	2.45172	-1.54415	MGwall	no	no	no
Carausius_C11237	lisH domain and HEAT repeat-containing protein KIAA1468 homolog isoform X2	2.32497	2.65519	3.35328	0.00357807	0.702543	-0.716025	no	no	no	no
Carausius_C11238	Unidentified	5.16308	4.48614	3.15113	-0.266657	0.123375	0.132424	no	no	no	no
Carausius_C11239	Unidentified	1.55177	3.97815	1.02995	1.15967	-1.58361	0.413089	MpgT	no	no	no
Carausius_C1124	Unidentified	4.18969	3.40929	3.92502	-0.322881	0.605299	-0.290053	no	no	no	no
Carausius_C11240	atlastin isoform X1	73.9101	9.01608	33.3234	-2.36191	1.67073	0.68286	AoM	no	no	no
Carausius_C11241	tigger transposable element-derived protein 4	4.14976	4.59847	5.64318	0.11659	0.601176	-0.726225	no	no	no	no
Carausius_C11242	Unidentified	3.38962	3.46716	2.28142	-0.15444	0.0437719	0.105595	no	no	no	no
Carausius_C11244	Juvenile hormone-inducible protein	0.345642	17.7243	0.13307	5.24013	-6.27886	1.03072	MpgT	no	no	no
Carausius_C11245	Juvenile hormone-inducible protein	18.0423	8.15346	5.94469	-1.45059	0.0208738	1.42169	AoM	no	no	no
Carausius_C11247	Unidentified	7.54697	6.78432	5.22337	-0.540241	0.14607	0.385476	no	no	no	no
Carausius_C11248	Unidentified	3.24171	1.04701	8.16468	-1.60867	2.79582	-1.20103	MGwall	no	no	no
Carausius_C11249	Unidentified	11.5034	23.0152	16.6672	0.51966	0.00130871	-0.526854	no	no	no	no
Carausius_C1125	Unidentified	1.64497	1.50595	0.997465	-0.193086	0.62448	-0.437181	no	no	no	no
Carausius_C11251	Copia-like retrotransposon protein putative Ty1-copia subclass	3.31596	2.50446	4.22579	-0.546057	0.881127	-0.343138	MGwall	no	no	no
Carausius_C11253	DNA-directed DNA polymerase delta catalytic subunit	17.2883	17.5858	13.4178	-0.0975481	-7.91797e-05	0.0877488	no	no	no	no
Carausius_C11254	Unidentified	4.06477	2.58197	2.07292	-0.954362	-0.168653	1.11355	AoM	no	no	no
Carausius_C11255	Unidentified	0.087242	0	0	-0.954362	-0.168653	1.11355	AoM	no	no	no
Carausius_C11256	Unidentified	1.35092	1.1195	0.442498	-0.592699	0.483442	0.0953339	no	no	no	no
Carausius_C11257	Unidentified	1.62387	6.32235	1.42935	1.91329	-2.00679	0.0855432	MpgT	no	no	no
Carausius_C11258	Unidentified	0.649017	2.26992	0.338241	2.06966	-2.7125	0.631457	MpgT	no	no	no
Carausius_C11259	Unidentified	39.0893	36.1614	31.3702	-0.190586	0.144343	0.0358668	no	no	no	no
Carausius_C1126	inhibitor of Bruton tyrosine kinase	10.5992	4.26018	6.48681	-1.32241	1.10979	0.203755	midgut	no	no	no
Carausius_C11260	Unidentified	2.69934	1.93334	1.12877	-0.16517	0.212806	-0.0587464	no	no	no	no
Carausius_C11261	Unidentified	0.75721	3.06486	1.15765	1.12114	-1.64153	0.511039	no	no	no	no
Carausius_C11262	Unidentified	11.4385	13.2008	5.21116	0	0	0	no	no	no	no
Carausius_C11263	homeodomain transcription factor 1 isoform X1	7.35696	7.98334	2.88502	0.51182	-1.02121	0.501106	excretory	no	no	no
Carausius_C11264	homeodomain transcription factor 1 isoform X1	7.05936	6.66187	2.51865	-0.30056	-0.806659	1.09748	excretory	no	no	no
Carausius_C11265	eukaryotic translation initiation factor eIF-2B subunit alpha	26.9265	17.5469	19.4133	-0.564813	0.252009	0.303686	no	no	no	no
Carausius_C11266	Unidentified	0.152232	1.57932	0.774037	-0.564813	0.252009	0.303686	no	no	no	no
Carausius_C11268	Unidentified	3.3961	3.47958	4.02261	-0.280726	0.547015	-0.276734	no	no	no	no
Carausius_C11269	Unidentified	2.68797	2.46651	1.41179	0.142546	-0.0650518	-0.0836859	no	no	no	no
Carausius_C1127	inducible carbonyl reductase	30.8018	24.5281	36.152	-0.500328	1.07228	-0.580138	MGwall	no	no	no
Carausius_C11270	Unidentified	1.37164	6.18106	0.262273	2.56537	-3.82987	1.25224	MpgT	no	no	no
Carausius_C11272	Unidentified	3.51733	3.74567	3.5732	0.384004	-0.0140686	-0.379725	no	no	no	no
Carausius_C11273	Unidentified	3.64683	4.67411	2.47242	0.406739	-0.691079	0.276994	no	no	no	no
Carausius_C11275	Unidentified	2.98011	3.82294	1.51283	0.207959	-0.949705	0.729431	no	no	no	no
Carausius_C11276	myb-binding protein 1A-like	7.87252	7.48509	14.921	-0.241907	1.28775	-1.05518	MGwall	no	no	no
Carausius_C11277	ATP-binding cassette sub-family A member 3 isoform X1	49.7585	3.01164	3.6217	-4.05758	0.512002	3.5336	AoM	no	no	no
Carausius_C11278	Unidentified	0.106318	0.848254	0.483944	-4.05758	0.512002	3.5336	no	no	no	no
Carausius_C11280	alcohol dehydrogenase	22.9114	9.53852	6.96369	-1.02665	-0.015033	1.03213	AoM	no	no	no
Carausius_C11281	Unidentified	8.47345	12.3449	2.39551	1.05046	-1.47596	0.422084	excretory	no	no	no
Carausius_C11282	piezo-type mechanosensitive ion channel component isoform X1	0.292335	0.354288	0.114809	1.05046	-1.47596	0.422084	no	no	no	no
Carausius_C11283	piezo-type mechanosensitive ion channel component isoform X2	0	0.304395	0	1.05046	-1.47596	0.422084	MpgT	no	no	no
Carausius_C11284	Unidentified	14.5976	21.1845	10.6426	0.351912	-0.509857	0.150139	no	no	no	no
Carausius_C11286	protein LOC105391923 isoform X2	40.5514	31.3278	49.7064	-0.50822	1.00971	-0.511987	MGwall	no	no	no
Carausius_C11287	leucine-rich repeat serine/threonine-protein kinase 1	2.02775	15.8372	2.65308	3.00524	-2.51787	-0.49666	MpgT	no	no	no
Carausius_C11288	Unidentified	14.827	16.8755	17.2579	0.0241795	0.422994	-0.451886	no	no	no	no
Carausius_C11289	Unidentified	35.0668	81.919	17.9561	1.09681	-1.86781	0.762094	MpgT	no	no	no
Carausius_C1129	outer mitochondrial membrane cytochrome b5	220.929	201.321	134.498	-0.279486	-0.178005	0.449052	no	yes	yes	yes
Carausius_C11290	Unidentified	8.34756	21.7954	12.2639	0.743214	-0.500293	-0.251012	no	no	no	no
Carausius_C11291	ER membrane protein complex subunit 2	5.68326	5.61408	2.933	-0.358714	-0.0187193	0.371053	no	no	no	no
Carausius_C11292	Unidentified	5.26632	1.45964	12.2107	-1.95105	3.11991	-1.17466	MGwall	no	no	no
Carausius_C11293	Unidentified	8.82213	1.9057	7.94956	-2.70589	4.13149	-1.43436	AoM	no	no	no
Carausius_C11294	Unidentified	1.20969	1.36539	0.767327	-0.320419	-0.355614	0.670099	no	no	no	no
Carausius_C11298	F-box/LRR-repeat protein 5 isoform X1	29.8978	19.634	20.0309	-0.770781	0.365958	0.395935	AoM	no	no	no
Carausius_C11299	Unidentified	4.69138	3.38618	2.28365	-0.60518	-0.224943	0.823368	no	no	no	no
Carausius_C113	Unidentified	152.263	179.891	98.3027	0.104379	-0.475887	0.362454	no	yes	yes	no
Carausius_C1130	Unidentified	3.93139	3.89269	1.90184	0.335956	-0.708129	0.364546	no	no	no	no
Carausius_C11300	metaxin-2 isoform X1	35.3829	30.9982	16.7963	0.0687661	-0.888934	0.813891	AoM	no	no	no
Carausius_C11301	Unidentified	1.22794	1.90074	3.45093	0.690207	0.157713	-0.854325	no	no	no	no
Carausius_C11304	Unidentified	4.88591	7.04844	4.0145	0.436725	-0.47465	0.0294817	no	no	no	no
Carausius_C11305	Unidentified	1.85627	2.98546	1.00771	0.436725	-0.47465	0.0294817	no	no	no	no
Carausius_C11306	Unidentified	9.54361	16.0547	13.9584	0.689912	0.00678738	-0.704469	no	no	no	no
Carausius_C11307	Unidentified	0.745874	2.18546	1.48047	1.74555	0.187916	-1.94086	rear	no	no	no
Carausius_C11308	Unidentified	1.15678	1.00475	0.390875	-0.331625	-0.57109	0.893377	no	no	no	no
Carausius_C11309	Unidentified	1.52909	3.96806	0	1.33994	-1.57309	0.227075	no	no	no	no
Carausius_C1131	Unidentified	15.7012	17.7897	16.6162	0.439616	0.0986227	-0.546689	no	no	no	no
Carausius_C11310	inter-alpha-trypsin inhibitor heavy chain H4 isoform X1	78.4755	20.3349	21.5174	-2.10008	0.492892	1.59724	AoM	no	no	no
Carausius_C11311	Unidentified	3.34453	1.87153	4.40849	-1.20179	1.86151	-0.66877	midgut	no	no	no
Carausius_C11312	Unidentified	1.6014	0.554902	0.816288	-1.72684	0.752757	0.963988	no	no	no	no
Carausius_C11313	ubiquitin carboxyl-terminal hydrolase 20	8.01915	5.46629	5.51822	-0.783232	0.134062	0.640495	no	no	no	no
Carausius_C11314	cell division cycle 5-like protein	7.72179	8.42199	8.46415	-0.0823407	0.407518	-0.335624	no	no	no	no
Carausius_C11315	Unidentified	1.78455	3.42152	0.915331	0.687954	-0.930401	0.231198	no	no	no	no
Carausius_C11316	septin-1 isoform X1	34.5186	10.6422	21.4333	-1.76292	1.3719	0.3809	midgut	no	no	no
Carausius_C11320	translation factor GUF1 mitochondrial isoform X1	2.95223	2.18931	1.75657	-0.686345	-0.18299	0.860681	no	no	no	no
Carausius_C11321	translation factor GUF1 mitochondrial isoform X1	5.98381	6.5496	6.93176	0.364144	-0.36792	-0.00703305	no	no	no	no
Carausius_C11322	RNA-binding protein 15B	16.6671	16.7003	16.3297	-0.0896246	0.377647	-0.298001	no	no	no	no
Carausius_C11323	Unidentified	0.669797	0.157825	1.1981	-0.0896246	0.377647	-0.298001	no	no	no	no
Carausius_C11324	6-phosphogluconate dehydrogenase decarboxylating	49.9144	43.6779	46.8265	-0.376911	0.437461	-0.069254	no	no	no	no
Carausius_C11326	nuclear export mediator factor NEMF isoform X2	31.8926	36.3739	40.951	0.00677808	0.576156	-0.591801	MGwall	no	no	no
Carausius_C11327	Unidentified	1.99014	0.636248	4.42328	-1.93305	2.58672	-0.661604	midgut	no	no	no
Carausius_C11328	Unidentified	7.382	6.49208	0.0857535	-0.55467	-6.35321	6.88908	no	no	no	no
Carausius_C11329	calcyclin-binding protein	11.5836	8.07061	6.58496	-0.800218	0.685241	0.107247	midgut	no	no	no
Carausius_C11330	Protein wings apart-like protein homolog isoform X1	24.9859	24.4373	20.8944	-0.22303	0.186765	0.0267605	no	no	no	no
Carausius_C11331	Protein tramtrack alpha isoform	3.12888	2.42904	1.83597	-0.151391	-0.0254698	0.170937	no	no	no	no
Carausius_C11332	Unidentified	5.68729	3.50872	4.03536	-0.822631	0.610686	0.20345	AoM	no	no	no
Carausius_C11333	Unidentified	7.40695	0.367455	0.885707	-4.39355	1.59015	2.79666	AoM	no	no	no
Carausius_C11334	microtubule actin cross-linking factor / titin	11.2186	0.356812	0.107248	-5.3301	-1.12777	6.45471	AoM	no	no	no
Carausius_C11335	Unidentified	5.82641	0.233049	0.186715	-4.78247	0.14361	4.63095	AoM	no	no	no
Carausius_C11336	Unidentified	2.64483	1.88133	6.12927	-0.366893	1.75437	-1.40067	MGwall	no	no	no
Carausius_C11337	vesicle transport through interaction with t-SNAREs homolog 1B-like	13.2414	14.84	6.64991	0.491357	-0.638869	0.137755	no	no	no	no
Carausius_C11338	Unidentified	18.8527	21.0499	21.038	0.0514349	0.424524	-0.4839	no	no	no	no
Carausius_C11339	GTP cyclohydrolase 1 type 2 NIF3L1	15.6095	15.454	12.7439	-0.206578	-0.00105363	0.197815	no	no	no	no
Carausius_C1134	Unidentified	0	0.178493	0.472902	-0.206578	-0.00105363	0.197815	rear	no	no	no
Carausius_C11340	Unidentified	12.0946	15.8836	29.2263	-0.205681	1.82743	-1.62773	MGwall	no	no	no
Carausius_C11342	Unidentified	59.4506	9.87313	8.79742	-2.63769	0.104986	2.5242	AoM	no	no	no
Carausius_C11343	Unidentified	15.0994	25.8289	5.78983	0.0798653	-0.74282	0.654426	MpgT	no	no	no
Carausius_C11345	rabenosyn-5	7.18949	6.04965	4.19396	-0.0263891	-0.448902	0.466071	no	no	no	no
Carausius_C11349	iron-sulfur cluster assembly enzyme ISCU mitochondrial	58.0797	65.7007	34.7983	0.0183859	-0.549465	0.521488	MpgT	no	no	no
Carausius_C1135	NEDD4-binding protein 2-like 2	1.27458	0.85833	2.77898	-1.35532	2.04505	-0.701095	MGwall	no	no	no
Carausius_C11350	Unidentified	14.0504	18.5165	8.05846	0.400574	-0.750663	0.343336	MpgT	no	no	no
Carausius_C11351	Unidentified	1.49179	1.74751	0.80283	0.681196	-0.568351	-0.119978	no	no	no	no
Carausius_C11352	Unidentified	6.68648	7.09647	2.88722	-0.32278	-0.929144	1.24425	excretory	no	no	no
Carausius_C11353	Unidentified	0.450849	1.00211	1.10727	3.37401	-1.155	-2.23324	no	no	no	no
Carausius_C11354	Unidentified	1.31926	2.26353	1.47868	1.0839	-0.482585	-0.609566	no	no	no	no
Carausius_C11355	Unidentified	3.74683	1.52474	2.41053	-1.51737	0.977427	0.530304	AoM	no	no	no
Carausius_C11356	Unidentified	1.33624	3.50723	0.799882	1.26766	-1.22971	-0.0493397	no	no	no	no
Carausius_C1136	Unidentified	14.5633	25.1716	15.0961	0.526769	-0.394401	-0.13984	no	no	no	no
Carausius_C11360	Unidentified	1.48415	1.26874	1.89478	-0.476369	1.17012	-0.702241	MGwall	no	no	no
Carausius_C11361	Unidentified	1.0167	1.78391	1.13038	0.333281	0.104689	-0.445816	no	no	no	no
Carausius_C11362	Unidentified	3.69125	3.71514	3.18453	-0.441137	0.0173922	0.415476	no	no	no	no
Carausius_C11363	Unidentified	5.43187	2.55573	3.68174	-1.10909	0.84938	0.251724	midgut	no	no	no
Carausius_C11364	guanine nucleotide exchange factor MSS4	31.6788	31.8916	16.5996	-0.0673745	-0.402562	0.460173	no	no	no	no
Carausius_C11365	glucosylceramidase-like	8.08771	0.178071	87.0137	-6.23417	9.74573	-3.51866	MGwall	no	no	no
Carausius_C11368	Unidentified	6.84126	5.3246	6.55811	0.372855	-0.372615	-0.00939308	no	no	no	no
Carausius_C11371	Unidentified	1.16757	2.01452	0.214531	1.16988	-2.14931	0.968741	MpgT	no	no	no
Carausius_C11372	Unidentified	0.34292	0.766265	0.7425	1.16988	-2.14931	0.968741	no	no	no	no
Carausius_C11373	Unidentified	3.62104	1.76386	2.41704	-0.613111	0.304508	0.299197	no	no	no	no
Carausius_C11375	mediator of RNA polymerase II transcription subunit 24 isoform X1	14.4449	17.8692	10.6676	0.172765	-0.329631	0.14717	no	no	no	no
Carausius_C11377	nuclear export mediator factor NEMF	21.7583	22.5302	23.4482	-0.101543	0.425347	-0.333344	no	no	no	no
Carausius_C11378	leishmanolysin-like peptidase	1.47624	2.76475	0.487613	0.686131	-1.98505	1.28943	excretory	no	no	no
Carausius_C11379	Unidentified	0.609814	0.505894	0.315268	0.686131	-1.98505	1.28943	no	no	no	no
Carausius_C1138	Unidentified	3.47779	8.62741	2.97521	1.52953	-1.39845	-0.140861	MpgT	no	no	no
Carausius_C11380	Unidentified	8.81908	2.36926	4.42492	-1.85511	1.82136	0.026644	midgut	no	no	no
Carausius_C11382	Unidentified	2.73422	4.75733	2.60852	0.634454	-0.740751	0.0961365	no	no	no	no
Carausius_C11383	Unidentified	1.49918	4.92173	3.20361	2.00308	-0.284534	-1.72488	MpgT	no	no	no
Carausius_C11384	Unidentified	1.03266	0.507106	0	-2.67582	-1.66947	4.33817	no	no	no	no
Carausius_C11386	Unidentified	2.62827	6.25507	3.30053	1.25887	-0.689127	-0.577356	MpgT	no	no	no
Carausius_C11387	Unidentified	1.39783	0.440107	0.766683	-1.61777	1.69332	-0.0818129	no	no	no	no
Carausius_C11388	Unidentified	0.670333	4.17374	1.20379	1.90424	-1.06707	-0.848111	MpgT	no	no	no
Carausius_C11389	Transforming acidic coiled-coil-containing protein 3	6.41229	4.17936	2.59812	-0.890484	-0.261425	1.14265	AoM	no	no	no
Carausius_C11390	Unidentified	9.84816	5.09255	2.9626	-1.13249	-0.393237	1.51532	AoM	no	no	no
Carausius_C11391	Unidentified	0.271131	0.39805	0.348115	-1.64343	0.197178	1.43497	no	no	no	no
Carausius_C11392	Includes RecName Full=Protease	3.18259	2.27163	1.45992	-0.192506	-0.618547	0.801897	no	no	no	no
Carausius_C11394	multidrug resistance-associated protein lethal(2)03659	5.35622	41.8762	8.05604	2.80988	-2.15392	-0.665029	MpgT	no	no	no
Carausius_C11395	bcl-2-related ovarian killer protein	9.97807	36.4208	2.13715	1.73853	-3.32248	1.56997	MpgT	no	no	no
Carausius_C11396	Unidentified	1.70999	1.74481	1.35355	0.214534	-0.0470225	-0.175132	no	no	no	no
Carausius_C11397	Unidentified	0.426695	0.379529	0.498004	0.214534	-0.0470225	-0.175132	no	no	no	no
Carausius_C11398	a disintegrin and metalloproteinase domain-containing protein 17	44.3773	47.8454	22.1349	-0.0117941	-0.596408	0.598588	MpgT	no	no	no
Carausius_C11399	Unidentified	3.69536	4.39356	4.10307	-0.0903811	0.434071	-0.351828	no	no	no	no
Carausius_C114	Unidentified	273.203	315.594	160.088	0.0597415	-0.586182	0.517315	no	yes	yes	yes
Carausius_C1140	Unidentified	2.04344	4.55639	1.115	1.07528	-1.44334	0.357776	MpgT	no	no	no
Carausius_C11401	Unidentified	4.73211	5.25448	6.95589	0.246302	0.6231	-0.878326	no	no	no	no
Carausius_C11402	decaprenyl-diphosphate synthase subunit 2	5.20871	10.5527	5.80387	0	0	0	no	no	no	no
Carausius_C11405	breast cancer metastasis-suppressor 1-like protein	26.3859	17.8593	15.687	-0.536028	0.146253	0.379465	no	no	no	no
Carausius_C11406	Unidentified	32.027	21.6866	1.73293	-0.613725	-2.81665	3.42286	excretory	no	no	no
Carausius_C11407	Unidentified	3.97003	1.49723	2.41874	-0.823084	0.105963	0.709473	no	no	no	no
Carausius_C11408	latrophilin Cirl-like isoform X2	31.9227	31.7921	16.081	-0.112746	-0.598124	0.70189	excretory	no	no	no
Carausius_C11409	Unidentified	2.56077	2.90088	1.78454	0.672071	-0.449131	-0.23187	no	no	no	no
Carausius_C1141	Unidentified	26.4456	43.4192	27.8784	0.53858	-0.268305	-0.27891	no	no	no	no
Carausius_C11410	AltName Full=ATP-dependent helicase GTF2F2 general transcription factor IIF subunit 2	39.9696	43.6861	32.5149	0.122617	-0.125304	-0.00632417	no	no	no	no
Carausius_C11411	Unidentified	1.01189	0	38.3582	-3.76847	8.3878	-4.62681	MGwall	no	no	no
Carausius_C11412	Unidentified	1.3532	2.03059	1.4202	0.0610268	0.0997232	-0.167396	no	no	no	no
Carausius_C11413	Unidentified	21.5093	11.7286	10.5923	-1.04781	0.207179	0.831875	AoM	no	no	no
Carausius_C11414	Unidentified	3.70464	4.58636	3.36544	0.435692	-0.389248	-0.0532233	no	no	no	no
Carausius_C11415	AltName Full=Microsomal prostaglandin E synthase 2	5.4314	8.36432	3.93514	0.550134	0.123684	-0.681294	MpgT	no	no	no
Carausius_C11416	Unidentified	4.51249	4.8068	1.6381	0.172401	-0.944064	0.76117	no	no	no	no
Carausius_C11417	helicase domino isoform X1	10.1909	6.40819	5.93289	0	0	0	no	no	no	no
Carausius_C11418	Unidentified	16.0032	65.598	6.97635	1.92474	-2.85177	0.918694	MpgT	no	no	no
Carausius_C11419	Unidentified	0.592833	0.355366	0.475865	1.92474	-2.85177	0.918694	no	no	no	no
Carausius_C11420	Unidentified	0.298097	0.122562	0.168811	1.92474	-2.85177	0.918694	no	no	no	no
Carausius_C11423	unnamed protein Dr1	14.7705	17.2329	12.8311	0.283282	-0.291681	-0.00103731	no	no	no	no
Carausius_C11424	Unidentified	5.81377	5.84847	6.04079	-0.113178	0.495247	-0.389885	no	no	no	no
Carausius_C11426	E3 ubiquitin-protein ligase CBL	7.28747	2.84403	6.01983	-1.41896	1.40585	0.00390244	midgut	no	no	no
Carausius_C11427	Unidentified	0.148097	0.642367	0.200013	-1.41896	1.40585	0.00390244	no	no	no	no
Carausius_C11428	M-phase inducer phosphatase 2 isoform X2	20.2765	33.2467	13.5341	0.567643	-0.83243	0.252654	MpgT	no	no	no
Carausius_C11429	Unidentified	4.35172	6.02811	4.39175	0.393344	-0.0682498	-0.335285	no	no	no	no
Carausius_C1143	NOP16 nucleolar protein 16	249.149	279.225	304.667	0.0280919	0.495699	-0.533694	no	yes	yes	yes
Carausius_C11430	Unidentified	5.60339	10.524	4.4874	0.826179	-0.902579	0.067877	MpgT	no	no	no
Carausius_C11431	Unidentified	3.03016	3.1571	2.4147	-0.00428205	0.228357	-0.234381	no	no	no	no
Carausius_C11432	Full=CYPVIB2 gb|AAB60252.1| cytochrome P450 6a14	107.057	12.2265	17.5593	-3.09311	0.769581	2.31305	AoM	no	no	no
Carausius_C11433	enolase partial	14.017	12.1465	4.49585	-0.199505	-0.323718	0.514208	no	no	no	no
Carausius_C11434	Unidentified	0.347098	0.663184	0.560736	-0.152043	-0.258215	0.407049	no	no	no	no
Carausius_C11435	transmembrane 9 superfamily member 2 isoform X1	75.9591	61.4238	67.4249	-0.387618	0.500393	-0.121527	no	no	no	no
Carausius_C11437	protein AC249_AIPGENE12682	3.46176	6.44902	2.93955	1.51386	-0.921113	-0.602169	no	no	no	no
Carausius_C11438	ras association domain-containing protein 8	10.6779	5.51873	5.46637	-1.14872	0.505301	0.633588	AoM	no	no	no
Carausius_C11439	Unidentified	0.388991	0.855909	0	-1.14872	0.505301	0.633588	excretory	no	no	no
Carausius_C1144	Unidentified	71.9269	61.3115	25.7763	-0.514567	-1.58291	2.09151	AoM	no	no	no
Carausius_C11444	THAP domain-containing protein wufi04h01 isoform X1	2.75504	1.50583	1.62388	-0.923905	0.435632	0.477113	AoM	no	no	no
Carausius_C11445	Unidentified	5.76812	4.62108	6.90751	-0.101646	0.399125	-0.307322	no	no	no	no
Carausius_C11446	translational activator GCN1	18.7584	19.1983	13.915	inf	N.A.	0	no	no	no	no
Carausius_C11448	Unidentified	8.80169	8.91357	3.94575	-0.193293	-0.962508	1.14474	excretory	no	no	no
Carausius_C11449	Unidentified	5.97243	4.34398	1.8643	-0.885384	-0.538114	1.41293	AoM	no	no	no
Carausius_C1145	protein LOC103575600	30.0955	4.80401	15.9213	-3.06898	2.21194	0.846702	midgut	no	no	no
Carausius_C11450	Unidentified	3.8518	6.26271	3.82612	0.583392	-0.344644	-0.248813	no	no	no	no
Carausius_C11451	Unidentified	0.377041	0.255752	1.37925	0.583392	-0.344644	-0.248813	no	no	no	no
Carausius_C11452	Unidentified	10.7032	13.4408	14.0782	0.0301379	0.295198	-0.334134	no	no	no	no
Carausius_C11453	Unidentified	12.2598	12.5365	14.5719	-2.00899	1.73596	0.268832	MGwall	no	no	no
Carausius_C11456	like protein KRI1 homolog	13.8646	15.7505	13.2826	0.0465994	0.196073	-0.252821	no	no	no	no
Carausius_C11457	Unidentified	7.7063	6.14893	2.48207	-0.384648	-0.806375	1.18035	excretory	no	no	no
Carausius_C11458	neurogenic locus notch homolog protein Dana_GF23960 isoform X1	4.00623	4.94114	2.52267	0.170306	-0.51125	0.330792	no	no	no	no
Carausius_C11459	Unidentified	14.1821	122.565	19.9178	inf	inf	inf	MpgT	no	yes	no
Carausius_C11460	serine/arginine repetitive matrix protein LOC107269608 isoform X1	9.09124	2.84502	4.9456	-1.8753	1.26813	0.598529	midgut	no	no	no
Carausius_C11461	Unidentified	2.64765	3.43586	4.33434	1.41391	0.535305	-1.95771	rear	no	no	no
Carausius_C11463	Unidentified	2.61975	2.79108	2.17229	-0.234208	0.267711	-0.0443139	no	no	no	no
Carausius_C11464	Unidentified	4.97727	7.27963	9.75709	0.636603	0.613144	-1.2586	MGwall	no	no	no
Carausius_C11465	hypoxia-inducible factor 1-alpha isoform X2	8.35322	9.08774	7.86653	0.12953	0.345832	-0.485171	no	no	no	no
Carausius_C11466	multidrug resistance-associated protein 4-like	3.4698	0.322688	1.83994	-4.35855	3.49541	0.85417	midgut	no	no	no
Carausius_C11468	Unidentified	1.68231	0.694368	2.0385	0.146701	0.797237	-0.95277	MGwall	no	no	no
Carausius_C1147	Golgi resident protein GCP60	17.3232	17.0889	10.1273	-0.0959203	-0.252702	0.338214	no	no	no	no
Carausius_C11471	U6 snRNA-associated Sm-like protein LSm1	22.1787	20.6077	15.6984	0.10521	-0.218437	0.103743	no	no	no	no
Carausius_C11472	alpha L fucosidase alpha-L- 1 tissue alpha-L-fucosidase	68.0766	34.8249	162.082	-1.02478	2.52593	-1.51182	MGwall	no	no	yes
Carausius_C11473	Unidentified	1.69695	2.59466	1.89567	0.424535	-0.205548	-0.227354	no	no	no	no
Carausius_C11474	Unidentified	8.02833	4.37752	4.60445	-0.534658	0.235081	0.290069	no	no	no	no
Carausius_C11477	D-3-phosphoglycerate dehydrogenase	77.755	91.9198	4.23176	0.00279797	-3.75527	3.74264	excretory	no	no	no
Carausius_C11478	Unidentified	1.92243	16.5142	0	3.22146	-8.41635	5.19265	MpgT	no	no	no
Carausius_C11479	Unidentified	9.22292	58.5048	0	2.87348	-7.43699	4.55993	MpgT	no	no	no
Carausius_C11480	Unidentified	0.617557	1.26649	0.990053	0.0173521	-0.0804391	0.054612	no	no	no	no
Carausius_C11482	Unidentified	0.952805	0.524284	1.40503	-0.789379	1.15281	-0.380825	no	no	no	no
Carausius_C11483	Unidentified	2.42851	199.034	0.905952	6.3714	-7.9317	1.55143	MpgT	no	yes	no
Carausius_C11484	trafficking kinesin-binding protein milt isoform X2	16.8003	6.07586	6.23001	-1.39863	0.436672	0.952441	AoM	no	no	no
Carausius_C11487	protein LOC102804718	1.51721	3.33434	1.34965	1.05505	-0.785006	-0.283718	MpgT	no	no	no
Carausius_C11488	calcitonin gene-related peptide type 1 receptor-like isoform X1	13.8926	12.7689	6.9435	-0.230547	-0.451996	0.671821	no	no	no	no
Carausius_C11489	Unidentified	3.08301	2.54874	2.17904	-0.445353	0.614532	-0.178466	no	no	no	no
Carausius_C1149	ankyrin repeat and ELMO domain-containing protein spitz-like isoform X1	14.6248	17.9797	8.09446	0.144549	-0.711463	0.557351	MpgT	no	no	no
Carausius_C11490	Unidentified	11.3225	5.53299	8.05712	-1.04692	0.732276	0.307237	AoM	no	no	no
Carausius_C11491	Unidentified	9.08538	4.21293	6.74532	-1.14281	0.988857	0.145564	midgut	no	no	no
Carausius_C11492	Unidentified	22.7635	8.61731	8.83585	-1.28268	0.132614	1.14154	AoM	no	no	no
Carausius_C11497	gamma-aminobutyric acid receptor-associated protein	114.162	117.848	85.8409	-0.180383	-0.0751611	0.247167	no	yes	yes	no
Carausius_C11499	Unidentified	5.13414	7.48841	1.57148	0.323129	-1.81518	1.48403	excretory	no	no	no
Carausius_C115	TPA 60S acidic ribosomal protein P0	760.939	873.683	891.237	0.102372	0.37421	-0.485947	no	yes	yes	yes
Carausius_C1150	Unidentified	4.12132	5.55409	3.03936	0.386362	0.19324	-0.586369	no	no	no	no
Carausius_C11500	Unidentified	3.27867	5.04165	1.57659	0.687664	-1.7741	1.07734	MpgT	no	no	no
Carausius_C11501	Unidentified	2.75822	4.73223	0.908666	0.482112	-2.06687	1.57991	excretory	no	no	no
Carausius_C11502	COP9 signalosome complex subunit 1 isoform X1	22.5683	19.415	13.1407	-0.294677	-0.149176	0.434625	no	no	no	no
Carausius_C11503	COP9 signalosome complex subunit 1 isoform X2	13.2989	14.0583	12.801	0.217566	-0.33548	0.109029	no	no	no	no
Carausius_C11504	Unidentified	1.08346	0.4556	1.02103	-2.35235	2.32069	0.0247178	midgut	no	no	no
Carausius_C11505	Unidentified	31.5428	26.6626	30.7369	-0.408441	0.620144	-0.221728	AoM	no	no	no
Carausius_C1151	Unidentified	30.8224	8.77486	19.9861	-1.86716	1.478	0.381389	midgut	no	no	no
Carausius_C11511	mitochondrial uncoupling protein 4 isoform X1	22.479	12.1962	12.154	-0.952408	0.390477	0.553822	AoM	no	no	no
Carausius_C11512	Unidentified	4.35474	7.6929	9.42676	0.602812	0.602624	-1.21505	MGwall	no	no	no
Carausius_C11513	Unidentified	5.36961	5.95597	4.17399	0.898649	-0.479956	-0.430949	no	no	no	no
Carausius_C11514	conserved protein MEMO1	10.5262	7.66194	6.92653	-0.383775	0.179864	0.193407	no	no	no	no
Carausius_C11515	Endonuclease exonuclease phosphatase domain containing protein	1.28645	1.28238	1.93141	-0.301696	1.30043	-1.00636	MGwall	no	no	no
Carausius_C11518	Unidentified	6.49318	6.19785	9.33419	-0.168271	1.06787	-0.907554	MGwall	no	no	no
Carausius_C11519	Unidentified	8.01037	4.86357	11.4862	-0.607872	1.45483	-0.855067	MGwall	no	no	no
Carausius_C11522	Unidentified	1.19086	4.02884	1.34934	0.109555	-0.0956624	-0.0202458	no	no	no	no
Carausius_C11523	Unidentified	10.6153	2.39435	14.9835	-1.9929	2.71883	-0.73415	midgut	no	no	no
Carausius_C11524	Unidentified	6.78462	2.82533	17.848	-1.21929	2.83312	-1.62273	MGwall	no	no	no
Carausius_C11527	Unidentified	4.66519	5.68144	4.29566	0.224527	-0.0941814	-0.139631	no	no	no	no
Carausius_C11528	NFX1-type zinc finger-containing protein 1-like	32.0144	3.82675	25.7133	-3.15206	3.09818	0.0430505	midgut	no	no	no
Carausius_C11530	epidermal growth factor receptor kinase substrate 8-like protein 2 isoform X1	72.2838	23.3097	88.3517	-1.72873	2.21442	-0.495622	midgut	no	no	no
Carausius_C11531	Unidentified	0.762133	0.195992	0	-1.72873	2.21442	-0.495622	excretory	no	no	no
Carausius_C11532	zinc finger MYM-type protein 1-like partial	3.62636	6.18241	3.24062	0.745286	-0.629069	-0.126645	no	no	no	no
Carausius_C11533	gb|AAC24042.1| casein kinase II subunit beta isoform X1	163.425	141.189	124.507	-0.30764	0.214848	0.0834283	no	yes	yes	yes
Carausius_C11534	TPA integrator complex subunit 9	15.2907	15.3114	9.60914	-0.130188	-0.324895	0.444532	no	no	no	no
Carausius_C11535	Unidentified	3.80719	1.64217	3.79522	-1.32234	1.80585	-0.493576	AoM	no	no	no
Carausius_C11536	WD repeat domain phosphoinositide-interacting protein 2 isoform X2	36.572	25.529	29.9566	-0.655951	0.598492	0.0479714	AoM	no	no	no
Carausius_C11537	MAD mothers against decapentaplegic homolog 3 isoform X1	8.4295	7.17937	9.48616	-0.433544	0.762333	-0.337547	MGwall	no	no	no
Carausius_C11538	Unidentified	25.781	0.678111	5.59553	-5.70209	3.84964	1.84135	AoM	no	no	no
Carausius_C11539	Unidentified	2.12693	1.91305	1.67757	-0.254888	0.391389	-0.145287	no	no	no	no
Carausius_C1154	tropomyosin alpha 1	924.13	154.535	4.04887	-2.68931	-4.8803	7.56224	AoM	yes	yes	no
Carausius_C11540	Unidentified	2.39351	2.33368	1.36628	0.0848561	-0.72186	0.625012	no	no	no	no
Carausius_C11542	of the inhibitor	6.68823	10.1947	5.69662	0.371526	-0.470653	0.0907595	no	no	no	no
Carausius_C11544	Unidentified	4.86606	4.787	3.18058	-0.0651281	-0.107481	0.162847	no	no	no	no
Carausius_C11547	guanine nucleotide-binding protein G(k subunit alpha	0.658315	0	0.819951	-4.53543	7.47658	-2.94758	MGwall	no	no	no
Carausius_C11548	guanine nucleotide-binding protein G(olf subunit alpha	5.80892	1.70866	7.35648	-1.21321	2.30479	-1.09784	MGwall	no	no	no
Carausius_C11550	Unidentified	2.95905	4.11192	3.80596	0.473318	0.172419	-0.653417	no	no	no	no
Carausius_C11551	Unidentified	0	0.103648	0	0.473318	0.172419	-0.653417	MpgT	no	no	no
Carausius_C11553	Unidentified	1.00374	1.07703	0.959322	0.757518	0.147049	-0.911551	no	no	no	no
Carausius_C11554	Unidentified	0.378787	0.442009	0.666192	-1.85474	1.36603	0.480155	no	no	no	no
Carausius_C11555	Unidentified	5.56594	5.14538	4.10845	0.0735344	-0.72884	0.646366	AoM	no	no	no
Carausius_C11556	Unidentified	1.98561	2.75477	0.915099	0.520945	-1.45124	0.919852	MpgT	no	no	no
Carausius_C11558	Unidentified	6.13484	6.06789	4.80174	-0.174234	0.0520439	0.111839	no	no	no	no
Carausius_C1156	transitional endoplasmic reticulum ATPase	220.822	196.371	170.651	-0.311205	0.211671	0.0905531	no	yes	yes	yes
Carausius_C11561	Unidentified	0.606599	0.216348	0.764632	-0.476052	1.01359	-0.546805	no	no	no	no
Carausius_C11563	NEFA-interacting nuclear protein FAM192A isoform X1	13.2609	6.00496	7.75597	-1.11464	0.660548	0.444548	AoM	no	no	no
Carausius_C11564	Unidentified	14.0138	17.1429	18.9094	-0.178311	0.652296	-0.481249	MGwall	no	no	no
Carausius_C11565	Unidentified	1.71291	3.53417	1.78943	1.37887	-1.03534	-0.351968	MpgT	no	no	no
Carausius_C11566	TPA zinc finger BED domain-containing protein 4	2.39275	3.85201	2.68856	0.723648	-0.148277	-0.584915	no	no	no	no
Carausius_C11568	Unidentified	17.0471	15.8053	60.4067	-0.166072	2.13267	-1.9744	MGwall	no	no	no
Carausius_C11569	Unidentified	9.00679	7.29328	27.9439	-0.380203	2.39306	-2.02164	MGwall	no	no	no
Carausius_C1157	Unidentified	12.8945	18.3711	8.99349	0.351507	-0.579265	0.219455	MpgT	no	no	no
Carausius_C11570	Unidentified	16.1392	16.7993	13.139	0.125239	-0.185472	0.0508011	no	no	no	no
Carausius_C11571	Unidentified	7.13217	3.53645	3.09702	-1.01591	-0.400015	1.40738	no	no	no	no
Carausius_C11573	sulfiredoxin-1	1.94907	3.13278	1.11638	0.454417	-0.547351	0.081278	no	no	no	no
Carausius_C11574	Unidentified	2.27556	3.57277	1.83092	0.284134	-0.681395	0.384995	no	no	no	no
Carausius_C11575	SH3 and PX domain-containing protein	21.3258	19.2973	11.9675	-0.354879	-0.247772	0.593345	no	no	no	no
Carausius_C11576	Unidentified	1.70756	2.29137	0.87847	0.537682	-0.393606	-0.152668	no	no	no	no
Carausius_C11577	Unidentified	16.1242	19.2405	18.3867	0.0679767	0.251896	-0.330072	no	no	no	no
Carausius_C11578	TPA phosducin-like protein 3	20.5018	16.3778	17.9625	-0.415971	0.409103	-0.00384523	no	no	no	no
Carausius_C11579	Unidentified	1.6818	11.4414	7.00144	2.27387	-0.37962	-1.90161	rear	no	no	no
Carausius_C1158	domain containing protein	3.94778	3.9172	14.4729	0.0538272	2.40965	-2.47306	MGwall	no	no	no
Carausius_C11580	Unidentified	7.27784	51.2256	19.9186	2.71957	-0.977321	-1.75116	MpgT	no	no	no
Carausius_C11581	Unidentified	5.24701	31.1941	15.1451	2.44685	-0.660302	-1.79456	MpgT	no	no	no
Carausius_C11583	28S ribosomal protein S27 mitochondrial-like	6.52191	5.28655	2.96232	-0.516933	-0.295858	0.802042	no	no	no	no
Carausius_C11585	Unidentified	10.32	35.8748	8.23441	1.65549	-1.64671	-0.0168541	MpgT	no	no	no
Carausius_C11586	src substrate cortactin isoform X2	3.6048	1.23572	0.677964	-1.00895	-0.351714	1.35088	no	no	no	no
Carausius_C11587	src substrate cortactin isoform X2	22.0624	7.77517	8.48292	-1.56824	0.431587	1.12565	AoM	no	no	no
Carausius_C11589	TPA_inf pogo transposable element with KRAB domain isoform X1	7.30972	7.43428	9.00754	-0.0684407	0.473452	-0.416754	no	no	no	no
Carausius_C1159	Unidentified	3.33516	4.62272	1.95706	-0.152868	-0.156923	0.300339	no	no	no	no
Carausius_C11591	ATP-binding cassette sub-family F member 3	6.03217	5.40966	4.39387	-0.423823	0.196898	0.217034	no	no	no	no
Carausius_C11592	Unidentified	2.54937	2.0928	2.03302	0.00779942	0.601414	-0.618281	no	no	no	no
Carausius_C11593	Unidentified	2.15337	3.96297	4.08872	0.546282	0.77652	-1.33132	MGwall	no	no	no
Carausius_C11594	Unidentified	3.74959	3.39123	2.10539	-0.434735	-0.553365	0.975794	no	no	no	no
Carausius_C11598	tRNA pseudouridine synthase 2	30.1117	33.1495	24.8794	0.0823649	-0.0769101	-0.0159755	no	no	no	no
Carausius_C11600	rab-like protein 6	17.9442	11.4558	22.5671	-0.802187	1.44746	-0.655091	midgut	no	no	no
Carausius_C11602	Unidentified	4.07123	3.46434	4.5585	-0.30706	0.718246	-0.421991	no	no	no	no
Carausius_C11603	Unidentified	2.73908	3.28886	4.15713	0.287058	0.701739	-0.998217	MGwall	no	no	no
Carausius_C11604	element-derived protein 6-like	3.99469	4.91412	6.28273	0.0449465	0.707888	-0.762297	MGwall	no	no	no
Carausius_C11605	Unidentified	0.627777	1.39151	1.63263	0.885213	-1.64811	0.757633	MGwall	no	no	no
Carausius_C11606	Unidentified	1.56705	4.03307	0.445483	0.885213	-1.64811	0.757633	no	no	no	no
Carausius_C11609	protein LOC105340635 isoform X2	7.91223	6.63842	0	-0.907909	-3.99724	4.89992	excretory	no	no	no
Carausius_C11611	Unidentified	7.47892	1.52017	42.9393	-1.96744	4.8572	-2.89753	MGwall	no	no	no
Carausius_C11615	D-2-hydroxyglutarate dehydrogenase mitochondrial	3.24579	22.2982	1.84507	2.84605	-3.12431	0.267978	MpgT	no	no	no
Carausius_C11616	brain chitinase 2	41.9643	7.47158	182.465	-2.53897	4.89026	-2.36413	MGwall	no	no	yes
Carausius_C11617	Unidentified	11.1352	11.5949	6.89141	-0.0657079	-0.369172	0.426701	no	no	no	no
Carausius_C11619	kinesin-like protein KIF16B isoform X2	5.87368	8.27723	3.09907	0.354059	-1.08887	0.725113	MpgT	no	no	no
Carausius_C1162	codanin-1	4.21678	4.0313	2.86463	-0.0613002	-0.436512	0.488275	no	no	no	no
Carausius_C11620	Unidentified	5.60547	7.07705	6.25389	0.364378	0.17868	-0.551679	no	no	no	no
Carausius_C11621	Unidentified	0.837348	0.787182	0.801566	-0.367373	0.368344	-0.0083151	no	no	no	no
Carausius_C11624	Unidentified	8.97027	8.15707	10.152	-0.327337	0.70142	-0.382945	MGwall	no	no	no
Carausius_C11625	Unidentified	2.17497	1.01255	4.18818	-0.574498	1.78657	-1.2221	MGwall	no	no	no
Carausius_C11627	ADP-ribosylation factor-related protein 1	30.2404	20.2081	24.2302	-0.289461	0.322101	-0.041771	no	no	no	no
Carausius_C11628	zinc finger RNA-binding protein isoform X1	3.35622	3.46562	3.01381	0.0420238	0.220129	-0.269924	no	no	no	no
Carausius_C11629	Unidentified	9.54815	9.61105	6.30572	-0.220237	0.341744	-0.130133	no	no	no	no
Carausius_C1163	Unidentified	1.93764	1.69051	2.56365	-0.604068	-0.0489187	0.64322	no	no	no	no
Carausius_C11630	Unidentified	4.71071	7.66857	3.75702	0.655081	-1.16325	0.498664	no	no	no	no
Carausius_C11631	Unidentified	0.493187	0.345788	0.13439	0.655081	-1.16325	0.498664	no	no	no	no
Carausius_C11632	protein-L-isoaspartate(D-aspartate O-methyltransferase-like isoform X1	3.26714	3.26282	3.6603	-0.126562	0.133978	-0.0163775	no	no	no	no
Carausius_C11633	Unidentified	2.64596	3.52821	1.23768	0.157914	-0.692872	0.529037	no	no	no	no
Carausius_C11635	Unidentified	9.08422	1.29117	34.8638	-3.12459	5.0924	-1.97716	MGwall	no	no	no
Carausius_C11636	Unidentified	13.867	35.6262	22.1765	1.25232	-0.184128	-1.07702	rear	no	no	no
Carausius_C11638	major heat shock protein 70	5.23453	4.7318	6.81993	-0.269397	0.907766	-0.647024	MGwall	no	no	no
Carausius_C1164	TPA dynein light chain Tctex-type 1	23.7925	28.1634	18.8022	inf	inf	inf	no	no	no	no
Carausius_C11640	TPA bone morphogenetic protein receptor type-2	8.76892	10.2466	4.90015	0.132909	-0.604251	0.466065	MpgT	no	no	no
Carausius_C11643	Unidentified	5.43219	6.84735	4.70913	0.0882597	-0.0639484	-0.0347149	no	no	no	no
Carausius_C11648	Unidentified	4.28065	11.9521	3.20987	1.0113	-1.18386	0.161611	MpgT	no	no	no
Carausius_C11649	Unidentified	7.73578	22.5824	9.33319	1.2922	-0.837051	-0.458212	MpgT	no	no	no
Carausius_C1165	erbB-2 1 gb|AAL79524.1| TOB1 protein Tob1	67.7321	67.039	29.8714	-0.204721	-0.765537	0.961351	excretory	no	no	no
Carausius_C11650	TPA proteasome prosome macropain 26S protease regulatory subunit 6A	40.6854	39.5401	28.5956	-0.197467	-0.123345	0.311875	no	no	no	no
Carausius_C11651	TPA proteasome prosome macropain 26S protease regulatory subunit 6A	24.9051	32.0604	23.4605	0.226674	-0.0578581	-0.176571	no	no	no	no
Carausius_C11652	Unidentified	1.04286	1.36218	1.18882	1.52687	-2.1001	0.559397	no	no	no	no
Carausius_C11653	Unidentified	6.75532	4.53443	3.57337	-0.663293	0.0381814	0.616197	no	no	no	no
Carausius_C11654	Unidentified	4.98982	9.55758	3.21371	0.735484	-1.46876	0.724963	MpgT	no	no	no
Carausius_C11655	Unidentified	4.98686	2.78746	3.76336	-0.874087	0.427544	0.436809	AoM	no	no	no
Carausius_C11656	Unidentified	0.934956	0.551904	0	-0.874087	0.427544	0.436809	excretory	no	no	no
Carausius_C11657	Unidentified	0.908825	0.0931267	1.10838	-2.0617	3.96855	-1.91716	MGwall	no	no	no
Carausius_C11658	Unidentified	3.60881	3.81586	3.14098	-0.292573	0.171793	0.111737	no	no	no	no
Carausius_C11659	Unidentified	3.74639	3.9717	5.51573	-0.104826	0.534952	-0.438985	no	no	no	no
Carausius_C11662	Unidentified	7.58786	8.22557	6.9545	-0.174619	0.0510192	0.115006	no	no	no	no
Carausius_C11663	Unidentified	4.48566	6.68847	2.5278	0.520429	-1.65551	1.12926	MpgT	no	no	no
Carausius_C11664	zinc finger CCCH domain-containing protein 18 isoform X2	12.7809	11.9237	7.79522	-0.2245	-0.239824	0.454723	no	no	no	no
Carausius_C11667	Unidentified	2.18581	1.93135	1.88523	0.58832	-0.878658	0.283309	no	no	no	no
Carausius_C11670	of the inhibitor	4.18079	5.23166	4.4321	-0.126488	0.464026	-0.346962	no	no	no	no
Carausius_C11671	prosome macropain 26S proteasome non-ATPase regulatory subunit 4 isoform X1	67.3113	55.4482	44.3672	-0.375521	0.0385389	0.327644	no	no	no	no
Carausius_C11672	Unidentified	0.423281	0.18131	0	-0.375521	0.0385389	0.327644	excretory	no	no	no
Carausius_C11674	DEAD Asp-Glu-Ala-Asp box ATP-dependent RNA helicase DDX1	6.01678	9.1867	5.18663	0.331625	-0.320246	-0.0220918	no	no	no	no
Carausius_C11677	Unidentified	9.9787	3.39573	4.28564	-0.962459	0.140599	0.819282	AoM	no	no	no
Carausius_C11678	cell wall protein phosphatase 1D	11.4986	9.02953	12.2603	-0.292594	0.717676	-0.435008	MGwall	no	no	no
Carausius_C1168	sequestosome-1 isoform X2	93.3696	58.6669	39.7293	-0.778076	-0.179736	0.948757	AoM	no	no	no
Carausius_C11680	serine/threonine-protein kinase WNK1-like isoform X2	3.93573	1.50598	2.35822	N.A.	0	inf	no	no	no	no
Carausius_C11681	MULTISPECIES galactose mutarotase	10.6295	43.1378	19.7859	2.33768	-1.05206	-1.29375	MpgT	no	no	no
Carausius_C11683	protein LOC105662865	2.34052	1.89241	4.3997	-0.451202	1.36496	-0.921398	MGwall	no	no	no
Carausius_C11684	Unidentified	1.29886	4.49923	0.765101	1.6351	-1.86547	0.216994	MpgT	no	no	no
Carausius_C11685	transcriptional adapter 3	7.75788	8.14623	4.77485	0.129946	-0.284511	0.14567	no	no	no	no
Carausius_C11687	Unidentified	2.40807	4.19861	5.24038	0.382022	1.04778	-1.43779	MGwall	no	no	no
Carausius_C11688	Unidentified	4.55865	2.7505	1.70056	-0.713985	-0.0639015	0.767628	no	no	no	no
Carausius_C11689	Unidentified	5.93507	5.84659	2.62305	0.00232913	-1.30294	1.29295	excretory	no	no	no
Carausius_C1169	Unidentified	3.67524	8.71984	3.42549	1.08078	-1.02887	-0.0615026	MpgT	no	no	no
Carausius_C11690	peroxisomal acyl-coenzyme A oxidase 1	31.6181	11.4928	30.6653	-1.53402	1.74241	-0.218418	midgut	no	no	no
Carausius_C11691	solute carrier family 36 proton-coupled amino acid transporter 4 isoform X1	92.5494	73.3024	48.7789	-0.476726	-0.176132	0.643261	no	no	no	no
Carausius_C11692	Unidentified	0.338641	0.909384	0.215491	1.73026	-1.79861	0.0562634	no	no	no	no
Carausius_C11694	Unidentified	1.19372	1.61977	1.35797	0.110361	-0.459462	0.340444	no	no	no	no
Carausius_C11695	Unidentified	73.9605	54.1692	78.1387	-0.510191	0.752375	-0.250351	MGwall	no	no	no
Carausius_C11698	isoleucine--tRNA ligase cytoplasmic	5.49955	5.37519	13.1468	-0.118746	1.66141	-1.55239	MGwall	no	no	no
Carausius_C11699	Unidentified	0.594775	1.75517	0.454625	0.488353	-0.261051	-0.233926	no	no	no	no
Carausius_C117	Unidentified	9.66563	7.79752	5.29763	-0.290253	-0.158465	0.440219	no	no	no	no
Carausius_C1170	sodium-independent sulfate anion transporter	2.51019	7.09966	33.6599	1.41906	2.67519	-4.08978	MGwall	no	no	no
Carausius_C11700	Unidentified	2.45548	2.7907	1.00769	0.492847	-1.00617	0.506474	no	no	no	no
Carausius_C11702	gastrula zinc finger protein XlCGF57.1-like	22.7008	32.119	12.0861	0.388619	-1.02802	0.628953	MpgT	no	no	no
Carausius_C11703	Unidentified	3.20741	3.02439	2.00855	-0.189126	0.044285	0.13663	no	no	no	no
Carausius_C11704	lipid phosphate phosphohydrolase 1 isoform X1	11.1099	1.39788	1.73405	-3.01741	0.771922	2.23547	AoM	no	no	no
Carausius_C11705	Unidentified	1.55547	0.107389	8.42192	-3.9603	6.37713	-2.42835	MGwall	no	no	no
Carausius_C11706	HMG transcription factor SOX-14	3.52046	0.407221	14.0176	-4.50702	6.97348	-2.4762	MGwall	no	no	no
Carausius_C11707	HMG transcription factor SOX-14	2.63395	0.171504	8.29424	-4.40702	6.13969	-1.74123	MGwall	no	no	no
Carausius_C11708	myst histone acetyltransferase KAT6B isoform X2	19.7651	10.5929	8.09743	-1.07246	-0.0405186	1.10027	AoM	no	no	no
Carausius_C11709	double-stranded RNA-binding protein Staufen homolog 2 isoform X1	12.5094	15.4754	8.44613	0.123791	-0.436643	0.302354	no	no	no	no
Carausius_C1171	sodium-independent sulfate anion transporter	1.87769	3.92641	21.809	1.01097	2.88442	-3.89186	MGwall	no	no	no
Carausius_C11710	Unidentified	0.547578	0.564615	0.503689	1.01097	2.88442	-3.89186	no	no	no	no
Carausius_C11711	Unidentified	10.1132	6.60807	15.4016	-0.803588	1.64669	-0.851265	MGwall	no	no	no
Carausius_C11713	Unidentified	0.422073	0.321517	0	-0.803588	1.64669	-0.851265	excretory	no	no	no
Carausius_C11714	Transposon Ty3-G Gag-Pol polyprotein	4.77689	4.90734	2.01983	-0.107374	-0.895475	0.99154	excretory	no	no	no
Carausius_C11716	Unidentified	1.02282	0.617152	1.86669	-0.747544	1.53397	-0.793313	no	no	no	no
Carausius_C11717	Unidentified	1.83858	0.903701	0.280348	-0.105072	-0.821177	0.92143	no	no	no	no
Carausius_C11718	Unidentified	0	0.506519	0	-0.105072	-0.821177	0.92143	MpgT	no	no	no
Carausius_C11719	Unidentified	5.94478	7.09234	4.78515	0.00951719	-0.330184	0.313542	no	no	no	no
Carausius_C11720	Unidentified	17.0471	25.1404	8.04117	0.452187	-1.26723	0.805746	excretory	no	no	no
Carausius_C11721	Unidentified	18.035	17.2865	7.62773	-0.0613731	-0.346281	0.398513	no	no	no	no
Carausius_C11723	Unidentified	2.08117	2.17435	1.07635	-1.82628	1.05709	0.761109	MpgT	no	no	no
Carausius_C11724	Unidentified	1.75661	3.00697	4.50881	0.0444123	1.69782	-1.74796	MGwall	no	no	no
Carausius_C11725	Unidentified	0.402989	1.55491	0	2.64505	-4.70641	2.0471	no	no	no	no
Carausius_C11726	chondroitin sulfate synthase 1	48.3125	4.36873	68.2121	-3.56102	4.28398	-0.731955	MGwall	no	no	no
Carausius_C11727	Unidentified	0.835855	4.41827	0.389449	6.23326	-3.62329	-2.62815	MpgT	no	no	no
Carausius_C11728	N-methyl-D-aspartate receptor-associated protein lifeguard 1-like isoform X1	7.88967	36.346	19.7442	1.85748	-0.830166	-1.03683	MpgT	no	no	no
Carausius_C11729	quinone oxidoreductase isoform X1	18.3082	21.3636	17.6871	0.0268054	0.162055	-0.197984	no	no	no	no
Carausius_C1173	Unidentified	66.0882	36.638	4.57986	-1.13764	-2.24985	3.37953	AoM	no	no	no
Carausius_C11730	Unidentified	2.76993	6.65235	3.06928	1.31809	-0.738395	-0.586847	MpgT	no	no	no
Carausius_C11731	ATPase inhibitor mai-2 mitochondrial-like	91.3286	93.8107	70.6402	-0.225974	-0.0180227	0.234259	no	no	no	no
Carausius_C11732	Unidentified	6.60226	6.39133	3.64715	-0.283694	0.259555	0.0158487	no	no	no	no
Carausius_C11735	guanine deaminase	7.19789	8.11215	7.11976	0.0438773	0.278936	-0.332168	no	no	no	no
Carausius_C11736	guanine deaminase isoform X5	2.94126	4.17076	2.71414	0.215165	0.0387545	-0.265628	no	no	no	no
Carausius_C11737	Unidentified	10.6977	20.7234	8.14853	0.74975	-0.88687	0.129457	MpgT	no	no	no
Carausius_C11739	Unidentified	16.7964	3.60093	12.713	-2.28719	2.32017	-0.0431888	midgut	no	no	no
Carausius_C1174	actin binding protein flightless-1 homolog isoform X1	20.4272	12.2048	12.7266	-0.898514	0.556874	0.331383	midgut	no	no	no
Carausius_C11740	Unidentified	2.0759	0.294161	0.72665	-2.60546	1.70481	0.889772	AoM	no	no	no
Carausius_C11741	CG6487-white chimeric protein FAM49B	11.6922	3.8251	7.26131	-1.71751	0.793769	0.914071	AoM	no	no	no
Carausius_C11742	Unidentified	2.99712	4.44378	2.59403	0.448581	-0.151351	-0.304233	no	no	no	no
Carausius_C11743	Unidentified	3.68066	6.11769	3.51242	0.658734	-0.497798	-0.169176	no	no	no	no
Carausius_C11744	Unidentified	0.606312	1.98577	1.09186	1.75623	-0.868671	-0.8977	MpgT	no	no	no
Carausius_C11745	Unidentified	0.766553	3.32587	0.923332	1.9259	-1.77219	-0.1653	MpgT	no	no	no
Carausius_C11747	piggyBac transposable element-derived protein 4-like	1.20842	0.75702	0.12934	-0.681355	-1.44871	2.11968	no	no	no	no
Carausius_C11749	Unidentified	3.61023	1.73257	3.66475	-1.41147	1.61364	-0.21209	midgut	no	no	no
Carausius_C1175	actin binding protein LOC107453875 isoform X1	260.998	108.001	95.5135	-1.48711	0.250658	1.2275	AoM	yes	yes	no
Carausius_C11751	Unidentified	23.8716	23.1474	57.2013	0.058145	1.35408	-1.42036	MGwall	no	no	no
Carausius_C11752	Unidentified	26.1083	31.3992	56.2597	0.147902	1.22791	-1.38409	MGwall	no	no	no
Carausius_C11753	Unidentified	8.81615	9.83373	23.6631	-0.0260539	1.54746	-1.53026	MGwall	no	no	no
Carausius_C11754	Unidentified	2.80321	2.92901	3.02873	-0.0855287	0.420885	-0.345144	no	no	no	no
Carausius_C11755	Unidentified	4.38773	4.32345	4.19093	0.0870469	0.307267	-0.405116	no	no	no	no
Carausius_C11756	Unidentified	2.28195	1.71132	0.735681	0.142076	-0.792864	0.643323	no	no	no	no
Carausius_C11759	hydroxymethylglutaryl-CoA lyase mitochondrial isoform X1	4.26479	21.0084	4.83538	2.19572	-1.79152	-0.415326	MpgT	no	no	no
Carausius_C1176	lipid storage droplets surface-binding protein 2-like	126.86	18.7266	48.2999	-2.76847	1.73216	1.02685	AoM	yes	no	no
Carausius_C11760	Unidentified	0.852265	0.202613	0.663595	-0.934933	-0.143015	1.07528	no	no	no	no
Carausius_C11763	Unidentified	2.02295	1.8329	1.40965	-0.017518	-0.421335	0.432133	no	no	no	no
Carausius_C11764	Unidentified	3.71469	3.77269	2.15598	-0.600906	0.112562	0.482418	no	no	no	no
Carausius_C11765	Unidentified	2.92801	6.02304	4.80364	0.0219771	0.0836162	-0.113196	no	no	no	no
Carausius_C11767	TPA WD repeat-containing protein 44 isoform X1	8.13371	3.40257	2.84111	-1.38197	0.102459	1.26999	AoM	no	no	no
Carausius_C11768	Unidentified	0.357137	0.839563	0.184095	-1.38197	0.102459	1.26999	no	no	no	no
Carausius_C11769	Unidentified	3.66891	4.86306	1.22108	0.0973394	-1.15631	1.04768	MpgT	no	no	no
Carausius_C11770	Unidentified	9.37131	9.27985	8.42313	-0.0712826	0.243842	-0.180787	no	no	no	no
Carausius_C11771	Unidentified	2.97327	5.45453	2.32132	0.866078	-0.797248	-0.0775008	MpgT	no	no	no
Carausius_C11772	pre-rRNA processing protein FTSJ3	27.6155	41.0044	34.5749	0.380637	0.116654	-0.506612	no	no	no	no
Carausius_C11774	LDLR chaperone MESD	14.198	9.00336	9.34525	-0.706663	0.349911	0.34753	no	no	no	no
Carausius_C11775	Unidentified	0.195232	14.2678	0.325644	5.31563	-4.91127	-0.395686	MpgT	no	no	no
Carausius_C11776	Unidentified	7.37543	15.9871	14.3614	0.784707	0.0527655	-0.848476	rear	no	no	no
Carausius_C11777	Unidentified	12.4681	19.0337	16.9914	0.495366	0.12188	-0.628317	no	no	no	no
Carausius_C11778	senescence-associated protein	21.5382	18.5052	27.1627	-0.603902	0.948772	-0.35406	MGwall	no	no	no
Carausius_C11779	Unidentified	9.60177	12.2961	14.6021	0.213271	0.212611	-0.433754	no	no	no	no
Carausius_C11780	AGAP009839-PA-like protein phosphatase 1 regulatory subunit 7 isoform X1	19.6726	26.0663	16.8934	0.368825	-0.222281	-0.157357	no	no	no	no
Carausius_C11782	Unidentified	1.68133	0.488537	0.316945	0.368825	-0.222281	-0.157357	no	no	no	no
Carausius_C11784	Unidentified	12.9971	7.34229	6.76331	-0.842145	0.307542	0.526491	AoM	no	no	no
Carausius_C11786	Unidentified	5.85777	5.24271	0.506742	-0.664948	-3.19247	3.85422	excretory	no	no	no
Carausius_C11787	Unidentified	15.9874	3.11664	17.9418	-2.53976	2.95886	-0.430012	midgut	no	no	no
Carausius_C11788	Unidentified	25.9009	5.2411	28.0601	-2.42487	2.80268	-0.387358	midgut	no	no	no
Carausius_C11789	Unidentified	1.57047	0.661419	0.621098	-1.43562	1.07106	0.358089	no	no	no	no
Carausius_C1179	Embryonic polyadenylate-binding protein 1	350.983	296.191	397.847	0.468932	0.600869	-1.07647	MGwall	yes	yes	yes
Carausius_C11790	Juvenile hormone-inducible protein	17.3517	60.978	63.2632	1.65315	0.426789	-2.08772	rear	no	no	no
Carausius_C11791	dnaJ homolog subfamily C member 2	20.2028	20.5172	19.3673	-0.16065	0.380621	-0.229038	no	no	no	no
Carausius_C11793	transmembrane protein 184B isoform X2	37.3203	27.7519	22.9824	-0.746341	0.313927	0.423426	AoM	no	no	no
Carausius_C11794	Unidentified	4.4888	5.84921	5.02034	0.12803	0.187033	-0.323302	no	no	no	no
Carausius_C11795	AGAP010355-PA-like protein jim lovell	0.753524	0.45955	0.401707	0.12803	0.187033	-0.323302	no	no	no	no
Carausius_C11796	Unidentified	3.40624	6.17537	2.39229	0.93053	-1.12974	0.190371	MpgT	no	no	no
Carausius_C11797	Unidentified	7.60836	14.7926	3.92557	0.694663	-1.55805	0.85455	MpgT	no	no	no
Carausius_C11798	Unidentified	6.67894	2.85905	7.25825	-1.57937	1.84575	-0.275163	midgut	no	no	no
Carausius_C11799	Unidentified	7.47117	7.20869	10.0941	-0.205697	0.863162	-0.666841	MGwall	no	no	no
Carausius_C118	V-type proton ATPase subunit H isoform X1	304.643	200.077	109.49	-0.787853	-0.464974	1.24298	AoM	yes	yes	no
Carausius_C1180	solute carrier family 35 adenosine 3'-phospho 5'-phosphosulfate transporter 2 isoform X1	27.581	29.8869	29.4707	-0.0793584	0.331966	-0.261735	no	no	no	no
Carausius_C11800	Unidentified	0.0627662	0.319139	0.535616	-0.0793584	0.331966	-0.261735	no	no	no	no
Carausius_C11801	Unidentified	9.28238	1.08625	5.29227	-4.07274	3.38264	0.677184	midgut	no	no	no
Carausius_C11802	Unidentified	15.8764	1.31836	5.52515	-3.58331	2.5877	0.985978	AoM	no	no	no
Carausius_C11803	Unidentified	0.815206	2.62613	0	1.14293	-4.10555	2.959	no	no	no	no
Carausius_C11804	Unidentified	0.568183	1.79866	0	1.64282	-5.00942	3.34745	MpgT	no	no	no
Carausius_C11805	ARF GTPase-activating protein GIT2 isoform X2	3.86244	3.1622	2.62289	-0.351821	-0.0702571	0.412762	no	no	no	no
Carausius_C11806	F-box/LRR-repeat protein 2	5.00614	5.45262	2.38494	0.245068	-0.983248	0.729043	MpgT	no	no	no
Carausius_C11809	Unidentified	6.21974	2.7403	5.27491	-1.07248	1.02404	0.0406532	no	no	no	no
Carausius_C1181	Unidentified	2.26582	3.5323	3.16982	0.26445	0.368994	-0.64267	no	no	no	no
Carausius_C11810	Unidentified	3.98028	4.90693	6.19903	-0.442326	0.769696	-0.333551	no	no	no	no
Carausius_C11811	rab GTPase-activating protein 1-like isoform X1	7.17104	3.67856	3.02293	-1.10815	0.294667	0.803471	no	no	no	no
Carausius_C11812	Unidentified	0.136518	0.640581	0	-0.724565	0.0929835	0.617041	no	no	no	no
Carausius_C11813	Unidentified	0.411433	0.25946	0.987392	-2.88184	3.34423	-0.463593	no	no	no	no
Carausius_C11814	cytoplasmic aconitate hydratase	14.6256	38.2815	11.1866	1.2966	-1.25643	-0.0508465	MpgT	no	no	no
Carausius_C11815	cytoplasmic aconitate hydratase	30.3149	97.4261	27.0353	1.5355	-1.40176	-0.14332	MpgT	no	no	no
Carausius_C11816	cytoplasmic aconitate hydratase-like isoform X2	61.7771	183.851	50.0765	1.42253	-1.48828	0.0554435	MpgT	no	yes	no
Carausius_C11818	ceramide-1-phosphate transfer protein	56.5291	35.3996	113.939	-0.775602	2.05086	-1.28441	MGwall	no	no	no
Carausius_C11819	Unidentified	6.53872	8.76779	7.5901	0.310779	0.100379	-0.421331	no	no	no	no
Carausius_C1182	Unidentified	0.0964739	0	0.630536	0.310779	0.100379	-0.421331	midgut	no	no	no
Carausius_C11820	Unidentified	3.88979	7.28726	4.02596	0.853848	-0.483	-0.380191	MpgT	no	no	no
Carausius_C11821	Unidentified	6.16679	7.83966	5.69466	0.297423	-0.0730174	-0.232721	no	no	no	no
Carausius_C11822	Unidentified	4.49429	6.17497	2.93985	0.341812	-0.688759	0.336991	MpgT	no	no	no
Carausius_C11823	Unidentified	27.7205	28.6353	24.6183	0.104355	-0.0331557	-0.0799655	no	no	no	no
Carausius_C11827	Homo sapiens enhancer of rudimentary homolog	48.0183	37.038	41.8787	-0.460746	0.47436	-0.0232235	no	no	no	no
Carausius_C11828	Unidentified	2.86709	2.24897	2.11865	-0.773408	0.430042	0.335056	no	no	no	no
Carausius_C1183	Unidentified	17.3191	10.4886	1.62497	-0.868387	-2.21202	3.07119	AoM	no	no	no
Carausius_C11830	CDK5 and ABL1 enzyme substrate 2 isoform X1	5.46151	2.61536	2.43274	-1.10063	0.353633	0.737595	AoM	no	no	no
Carausius_C11831	Unidentified	4.0668	5.27093	2.77391	0.151919	-0.363719	0.200605	no	no	no	no
Carausius_C11833	dJ1137O17.1 mitochondrial inner membrane protease subunit 1	11.9038	13.3861	8.09122	-0.0707406	-0.50655	0.567844	no	no	no	no
Carausius_C11836	Unidentified	12.1858	11.6744	8.99734	-0.270441	0.0573576	0.204051	no	no	no	no
Carausius_C11837	Unidentified	2.76355	0.985761	1.25777	-1.29663	-0.962719	2.24561	no	no	no	no
Carausius_C11838	active breakpoint cluster region-related protein isoform X1	3.85928	1.46207	1.32631	-0.889361	-0.866274	1.74923	AoM	no	no	no
Carausius_C11839	villin-like protein isoform X2	113.662	57.3682	3.21608	-1.00634	-3.75581	4.75146	AoM	yes	no	no
Carausius_C11840	transmembrane protein 53	36.2922	8.44316	37.7476	-2.38844	2.46234	-0.0799049	midgut	no	no	no
Carausius_C11841	Unidentified	7.02721	8.08219	7.40298	-0.0648683	0.265057	-0.208967	no	no	no	no
Carausius_C11842	Unidentified	8.08803	3.61803	9.32749	-0.916267	1.50883	-0.603137	midgut	no	no	no
Carausius_C11843	Unidentified	2.72336	6.06979	3.75207	1.08026	-0.471723	-0.618832	MpgT	no	no	no
Carausius_C11844	Unidentified	2.23751	4.66607	1.51786	0.897994	-1.07597	0.167892	MpgT	no	no	no
Carausius_C11845	Unidentified	1.32446	2.06258	0.595926	0.706276	-1.25953	0.541637	no	no	no	no
Carausius_C11846	cysteine--tRNA ligase cytoplasmic isoform X1	10.4682	10.7843	31.7691	-0.122749	2.0918	-1.97973	MGwall	no	no	no
Carausius_C11847	ATP-dependent RNA helicase DDX41	35.8419	38.7209	27.6374	0.00743209	-0.154851	0.136814	no	no	no	no
Carausius_C11848	Unidentified	4.82844	2.00366	10.9515	-1.52311	2.84857	-1.33492	MGwall	no	no	no
Carausius_C11849	Na(+)-dependent inorganic phosphate cotransporter isoform X1	5.14647	4.24884	4.4751	-0.4464	0.53081	-0.0893632	no	no	no	no
Carausius_C11850	Unidentified	0.170882	2.35717	0.761102	5.13491	-1.70621	-3.43579	MpgT	no	no	no
Carausius_C11851	Unidentified	0	2.62165	0.114919	4.76063	-3.69031	-1.0829	no	no	no	no
Carausius_C11853	eukaryotic peptide chain release factor GTP-binding subunit ERF3A isoform X1	23.1769	22.8736	28.8946	-0.121529	0.744056	-0.632388	MGwall	no	no	no
Carausius_C11854	Unidentified	4.23993	5.06875	1.48969	0.541837	-1.92164	1.38006	excretory	no	no	no
Carausius_C11855	Unidentified	3.41403	3.36908	3.9322	0.301655	0.337989	-0.648231	no	no	no	no
Carausius_C11856	Unidentified	80.969	61.4335	127.931	-0.469151	1.34132	-0.880967	MGwall	no	no	yes
Carausius_C11857	WD repeat-containing protein 43	24.3483	27.2544	30.4777	-0.0925222	0.615416	-0.532926	MGwall	no	no	no
Carausius_C11859	Unidentified	3.28202	1.3195	1.90762	-1.3815	1.6586	-0.283403	midgut	no	no	no
Carausius_C1186	Unidentified	4.8784	11.1756	8.71898	0.621114	0.401079	-1.02978	MpgT	no	no	no
Carausius_C11860	Unidentified	8.99297	4.42991	7.98283	-1.4817	1.27668	0.197588	midgut	no	no	no
Carausius_C11863	Unidentified	8.19146	6.28443	4.88754	-0.644311	0.358917	0.2773	no	no	no	no
Carausius_C11864	Unidentified	3.06938	7.04321	2.33598	0.975052	-1.2025	0.21564	MpgT	no	no	no
Carausius_C11866	Unidentified	25.4795	35.8769	19.0333	0.225689	-0.589562	0.354611	no	no	no	no
Carausius_C11867	Unidentified	16.5156	24.4966	16.0749	0.432572	-0.237248	-0.203606	no	no	no	no
Carausius_C11868	DNA-directed RNA polymerase II subunit RPB11-a	45.7485	49.1857	24.0393	-0.13298	-0.459103	0.584408	no	no	no	no
Carausius_C11869	Unidentified	17.3849	7.05469	5.73031	-2.01953	0.496947	1.51181	AoM	no	no	no
Carausius_C1187	Unidentified	8.45948	11.0964	18.174	0.257979	1.10512	-1.37068	MGwall	no	no	no
Carausius_C11870	Unidentified	273.496	390.275	285.669	0.407281	-0.063706	-0.355699	no	yes	yes	yes
Carausius_C11873	Unidentified	7.27047	8.2115	6.44266	-0.0894619	0.135209	-0.0547327	no	no	no	no
Carausius_C11874	Unidentified	4.36136	4.8552	2.51086	0.157072	-1.31506	1.14914	MpgT	no	no	no
Carausius_C11875	hepatocyte nuclear factor 4-gamma isoform X1	1.36313	4.33066	0.83162	1.32601	-1.67175	0.334867	MpgT	no	no	no
Carausius_C11876	28S ribosomal protein S16 mitochondrial	35.3051	26.5008	21.1993	-0.277379	0.0366008	0.230947	no	no	no	no
Carausius_C1188	heat shock 70 kDa protein 4 isoform X1	46.4558	41.8505	33.8458	-0.310904	0.0335812	0.268	no	no	no	no
Carausius_C11880	venom serine carboxypeptidase	2.8613	0.0903216	49.1402	-5.4196	7.81985	-2.40568	MGwall	no	no	no
Carausius_C11881	venom serine carboxypeptidase	6.45259	0.283529	230.8	-6.55036	11.8938	-5.35171	MGwall	no	no	yes
Carausius_C11882	Unidentified	6.94415	7.68846	4.1943	0.00503831	-0.183137	0.167421	no	no	no	no
Carausius_C11884	Unidentified	5.85455	4.77737	4.41141	-0.387582	0.242837	0.135991	no	no	no	no
Carausius_C11886	Unidentified	3.06724	5.12835	3.81787	0.764298	0.254066	-1.02672	no	no	no	no
Carausius_C11887	chromobox protein homolog 3 isoform X1	68.1859	76.8502	50.6684	0.130252	-0.153571	0.0138104	no	no	no	no
Carausius_C1189	105 kDa heat shock protein	5.39317	5.33494	2.26963	0.112507	-0.735479	0.616897	no	no	no	no
Carausius_C11891	Unidentified	4.39862	7.24082	3.98597	0.298927	-0.622155	0.312533	no	no	no	no
Carausius_C11892	Unidentified	0.637831	2.0956	0.816462	1.37448	-0.64446	-0.73715	MpgT	no	no	no
Carausius_C11893	Unidentified	0.296312	0.510675	0.227841	1.37448	-0.64446	-0.73715	no	no	no	no
Carausius_C11894	RNA-directed DNA polymerase reverse transcriptase domain containing protein K02A2.6-like	2.91367	3.85039	1.55094	0.321096	-0.924422	0.594737	MpgT	no	no	no
Carausius_C11895	Unidentified	1.93837	0	19.138	N.A.	inf	-5.60166	MGwall	no	no	no
Carausius_C11896	Unidentified	2.01396	0	24.6293	N.A.	inf	-4.48327	MGwall	no	no	no
Carausius_C11897	Unidentified	4.08391	6.00963	0.674512	0.223965	0.100576	-0.334105	no	no	no	no
Carausius_C119	Unidentified	2.35905	4.8529	3.15363	1.22458	-0.396041	-0.83903	MpgT	no	no	no
Carausius_C1190	protease S51 alpha-aspartyl dipeptidase-like	221.454	83.7418	36.1489	-1.69323	-0.857701	2.54319	AoM	yes	no	no
Carausius_C11901	Unidentified	7.71649	15.3652	10.191	1.15782	-0.371509	-0.79499	no	no	no	no
Carausius_C11902	Unidentified	2.2835	1.04513	1.80546	-1.23908	1.16828	0.0607171	midgut	no	no	no
Carausius_C11903	Unidentified	5.89379	4.24542	6.41288	-0.606469	0.952788	-0.355495	MGwall	no	no	no
Carausius_C11904	Unidentified	43.3122	93.895	4.07342	1.59887	-4.64674	3.04454	MpgT	no	no	no
Carausius_C11905	Unidentified	1.20758	1.75914	0	0.564112	-3.72599	3.15914	no	no	no	no
Carausius_C11907	Unidentified	5.40257	1.85358	4.08514	-0.656708	0.491338	0.157886	no	no	no	no
Carausius_C11908	Unidentified	1.80909	1.89533	0.259529	0.29509	-2.72853	2.41796	no	no	no	no
Carausius_C11909	Unidentified	3.26284	2.78967	1.76987	-0.526656	-0.689551	1.20964	no	no	no	no
Carausius_C1191	60S ribosomal protein L21	399.565	281.167	360.567	-0.562638	0.810928	-0.25703	AoM	yes	yes	yes
Carausius_C11910	Unidentified	1.44629	0.499572	0.153671	-2.00414	-0.872784	2.87203	no	no	no	no
Carausius_C11911	Unidentified	15.0678	12.5158	4.33855	-0.421194	-1.16085	1.57308	excretory	no	no	no
Carausius_C11912	Unidentified	32.6332	26.5281	32.1391	-0.346509	0.668162	-0.330391	AoM	no	no	no
Carausius_C11913	Unidentified	15.7514	15.6115	13.9595	-0.0503943	0.155701	-0.11436	no	no	no	no
Carausius_C11914	Unidentified	5.351	1.89859	0.404656	-1.9287	-3.99935	5.91548	AoM	no	no	no
Carausius_C11915	oxysterol-binding protein-related protein 6 isoform X2	10.0772	1.77954	5.8266	-2.24219	1.86972	0.361748	midgut	no	no	no
Carausius_C11916	Unidentified	2.29672	1.09793	2.25503	-1.17268	1.31653	-0.155737	midgut	no	no	no
Carausius_C11917	Unidentified	4.19721	2.36657	2.78	-0.879246	0.585307	0.284706	AoM	no	no	no
Carausius_C11918	Unidentified	3.32676	2.20139	2.24505	-0.764476	0.525562	0.230062	no	no	no	no
Carausius_C11919	Unidentified	2.2837	18.3992	2.39887	2.65977	-2.73954	0.073536	MpgT	no	no	no
Carausius_C1192	Unidentified	9.97101	14.4698	7.69309	0.3763	-0.456766	0.0712908	no	no	no	no
Carausius_C11920	Unidentified	3.04713	5.60806	2.52226	1.04887	-1.1591	0.101568	MpgT	no	no	no
Carausius_C11921	Unidentified	39.1317	25.5077	16.4724	-0.517654	-0.123418	0.632601	no	no	no	no
Carausius_C11923	Unidentified	2.596	4.15442	5.11517	0.567294	0.741512	-1.31733	MGwall	no	no	no
Carausius_C11924	Unidentified	4.2192	5.36119	1.63045	0.180163	-0.594194	0.405907	no	no	no	no
Carausius_C11925	Unidentified	6.59118	8.08448	2.02929	0.291171	-1.75627	1.45215	excretory	no	no	no
Carausius_C1193	Unidentified	11.9313	17.409	9.99912	0.436401	-0.428156	-0.0180912	no	no	no	no
Carausius_C11930	phosphoenolpyruvate carboxykinase	12.2957	35.3261	7.51983	1.36396	-1.78887	0.415007	MpgT	no	no	no
Carausius_C11931	Unidentified	1.38698	3.1292	0.755025	0.836225	-0.780391	-0.0600107	no	no	no	no
Carausius_C11932	2 mitochondrial phosphoenolpyruvate carboxykinase	11.8836	18.6552	7.28584	0.583801	-1.06437	0.472501	MpgT	no	no	no
Carausius_C11933	Homo sapiens ADP-ribosylation factor-like protein 2	15.8163	26.8378	9.96065	0.285638	-1.33099	1.03609	MpgT	no	no	no
Carausius_C11935	integrase core domain protein K02A2.6-like	1.7446	2.24941	0.957206	-0.0118658	-0.765266	0.766472	no	no	no	no
Carausius_C11938	exostosin-2	5.06384	1.77316	1.76227	-1.66898	0.873147	0.785992	AoM	no	no	no
Carausius_C1194	Tigger transposable element-derived protein 6	7.47986	12.9001	5.96643	0.699477	-0.66906	-0.036697	MpgT	no	no	no
Carausius_C11940	Unidentified	0.910292	0.474528	0.200978	-0.416446	0.571493	-0.165976	no	no	no	no
Carausius_C11941	Unidentified	4.44005	7.7096	3.9738	0.725499	-0.6751	-0.0596905	MpgT	no	no	no
Carausius_C11942	Unidentified	1.5708	3.00997	0.87305	1.58605	-2.87852	1.28735	MpgT	no	no	no
Carausius_C11944	RNA-binding protein PNO1	54.1657	38.6453	51.8944	-0.263317	0.677294	-0.423038	AoM	no	no	no
Carausius_C11945	Unidentified	1.47779	3.00813	4.22473	0.415397	1.29448	-1.7189	MGwall	no	no	no
Carausius_C11946	dna pol b2 domain-containing protein LOC103313361 isoform X1	0.452364	0.165746	0	0.415397	1.29448	-1.7189	excretory	no	no	no
Carausius_C11947	protein L798_11461	2.6611	3.59118	1.63758	0.322846	-0.632683	0.298351	no	no	no	no
Carausius_C11948	39S ribosomal protein L2 mitochondrial	6.84531	4.63897	2.51054	-0.207204	-0.155959	0.353857	no	no	no	no
Carausius_C1195	protein Y032_0008g50	4.91915	8.01288	3.13792	0.642979	-0.98653	0.334076	MpgT	no	no	no
Carausius_C11950	Unidentified	24.5783	31.6358	8.56116	0.207639	-1.2757	1.05921	excretory	no	no	no
Carausius_C11951	Unidentified	9.64072	13.1788	3.39225	0.20185	-1.58934	1.37585	excretory	no	no	no
Carausius_C11955	cytosolic endo-beta-N-acetylglucosaminidase isoform X1	3.18383	2.78629	4.38228	-0.0343652	-0.554314	0.581999	no	no	no	no
Carausius_C11956	cytosolic endo-beta-N-acetylglucosaminidase	9.64541	8.37919	10.56	0	0	0	no	no	no	no
Carausius_C11957	Unidentified	3.78511	3.43729	4.33473	-0.625729	1.00057	-0.38467	MGwall	no	no	no
Carausius_C11958	TPA transmembrane 9 superfamily member 3	5.88733	2.31499	4.23571	-1.25862	1.22559	0.0228442	midgut	no	no	no
Carausius_C11959	TPA transmembrane 9 superfamily member 3	4.37258	1.99561	3.18044	-0.834334	1.34417	-0.516105	midgut	no	no	no
Carausius_C1196	tafazzin homolog isoform X1	7.77351	10.0199	5.30656	0.260116	-0.518995	0.249984	no	no	no	no
Carausius_C11960	ras-related protein Ral-a isoform X2	24.7941	25.1781	25.4101	-0.0978183	0.537663	-0.44835	MGwall	no	no	no
Carausius_C11961	1 homeotic protein female sterile-like isoform X3	24.6839	21.4702	21.2634	-0.402696	0.285453	0.108228	no	no	no	no
Carausius_C11962	Unidentified	2.73646	1.58021	1.66249	-0.878188	0.195444	0.674771	no	no	no	no
Carausius_C11963	Unidentified	3.28692	2.75244	2.58101	-0.344903	0.553177	-0.217174	no	no	no	no
Carausius_C11964	myeloma-overexpressed gene 2 protein homolog	21.1018	18.0984	13.8683	-0.279434	-0.0523488	0.320702	no	no	no	no
Carausius_C11967	solute carrier family 39 zinc transporter SLC39A7 isoform X1	23.0762	25.0566	54.1417	0.000795161	1.45075	-1.45974	MGwall	no	no	no
Carausius_C11969	transmembrane protein 245 isoform X2	5.43777	3.53578	2.06086	-0.731531	-0.36932	1.09073	AoM	no	no	no
Carausius_C1197	Unidentified	8.51826	9.48618	6.16428	0.105141	-0.231615	0.117778	no	no	no	no
Carausius_C11970	Unidentified	36.9629	36.7405	10.8211	0.340689	-2.16471	1.81452	excretory	no	no	no
Carausius_C11971	Unidentified	0.864822	0.657423	2.48843	-0.625008	1.31834	-0.700517	no	no	no	no
Carausius_C11973	tudor domain-containing protein 3 isoform X1	5.04539	4.22492	3.83644	-0.759828	0.401614	0.348248	no	no	no	no
Carausius_C11974	containing an inosine-uridine preferring nucleoside hydrolase-like	0.854577	1.24024	0.401997	1.70414	-0.845254	-0.865784	no	no	no	no
Carausius_C11975	RNA-directed DNA polymerase reverse transcriptase and Integrase domain containing protein K02A2.6-like	0.272836	0.213002	0	0.96157	-0.907761	-0.0613408	no	no	no	no
Carausius_C11976	iron-sulfur protein NUBPL isoform X1	15.2639	8.92317	8.97037	-0.840714	0.422813	0.407766	AoM	no	no	no
Carausius_C11979	RNA-binding motif protein X-linked 2	4.82541	5.20827	2.36152	-0.0285398	0.357751	-0.338723	no	no	no	no
Carausius_C1198	Unidentified	3.39636	5.32868	3.08432	0.382058	-0.173108	-0.219084	no	no	no	no
Carausius_C11982	caspase-1-like	47.6569	1.97033	32.3206	0	0	0	no	no	no	no
Carausius_C11983	caspase-8-like isoform X1	24.9464	1.11568	19.1903	-5.70011	5.42994	0.268992	midgut	no	no	no
Carausius_C11984	gb|AAH76991.1| pescadillo homolog	14.3457	17.6358	14.9951	0.124156	0.535798	-0.670125	no	no	no	no
Carausius_C11985	pescadillo homolog	7.6926	14.199	8.85873	0.836595	-0.209221	-0.636349	MpgT	no	no	no
Carausius_C11986	WW domain-containing adapter protein with coiled-coil isoform X2	28.0892	28.9403	25.1764	-0.105952	0.184863	-0.0878995	no	no	no	no
Carausius_C11987	39S ribosomal protein L2 mitochondrial	13.4222	9.42705	8.97015	-0.577588	0.147086	0.42156	no	no	no	no
Carausius_C11989	Unidentified	16.2871	16.282	6.98757	-0.159405	-0.753631	0.905505	excretory	no	no	no
Carausius_C1199	Unidentified	146.107	136.413	302.658	-0.105267	1.62546	-1.52898	MGwall	yes	yes	yes
Carausius_C11990	Unidentified	13.8342	13.6895	13.3464	-0.0823343	0.22177	-0.148277	no	no	no	no
Carausius_C11992	E1A-binding protein p400 isoform X2	6.74376	6.97641	5.46296	inf	N.A.	0	no	no	no	no
Carausius_C11993	Unidentified	3.85833	5.52028	2.72245	0.50594	-0.658982	0.145164	no	no	no	no
Carausius_C11994	Unidentified	3.86961	2.85667	2.66019	-0.478836	-0.061427	0.530837	no	no	no	no
Carausius_C11996	Unidentified	11.8384	9.01434	6.09221	-0.544901	-0.0879948	0.621496	no	no	no	no
Carausius_C11997	Unidentified	13.9668	12.1537	10.3795	-0.443139	0.340729	0.094272	no	no	no	no
Carausius_C11998	leukocyte receptor cluster member 1 homolog	20.081	14.4779	15.8192	-0.500456	0.551108	-0.0603488	no	no	no	no
Carausius_C11999	protein LOC102078248 isoform X1	4.52415	5.99829	2.49049	0.167169	-0.786188	0.608573	MpgT	no	no	no
Carausius_C12	Unidentified	54.4985	4.93375	94.0793	-3.57448	4.61876	-1.05378	MGwall	no	no	no
Carausius_C1200	Unidentified	7.33362	5.41498	4.68406	-0.0610449	0.172089	-0.119096	no	no	no	no
Carausius_C12000	Unidentified	1.29304	6.21106	2.09508	1.9122	-1.02307	-0.896786	MpgT	no	no	no
Carausius_C12001	Unidentified	5.41648	8.53872	3.56187	0.440364	-0.840044	0.389231	MpgT	no	no	no
Carausius_C12002	PC4 and SFRS1-interacting protein isoform X1	13.0017	16.5499	10.3318	0.338185	-0.0705564	-0.274511	no	no	no	no
Carausius_C12003	Unidentified	1.12598	2.06592	0.597382	0.346635	-0.156837	-0.196623	no	no	no	no
Carausius_C12004	multidrug resistance-associated protein lethal(2)03659	68.8834	3.7045	23.5735	-4.51664	3.21835	1.28742	AoM	no	no	no
Carausius_C12007	protein HELRODRAFT_87923 partial	3.51963	2.89035	2.51552	-0.234385	-0.252055	0.474083	no	no	no	no
Carausius_C12008	Unidentified	2.74613	1.76117	1.94493	-0.852774	1.01779	-0.175625	no	no	no	no
Carausius_C12009	U6 snRNA phosphodiesterase isoform X1	23.7505	42.4346	19.756	0	0	0	no	no	no	no
Carausius_C1201	Unidentified	3.14838	4.0831	4.27386	0.447976	0.448901	-0.904722	no	no	no	no
Carausius_C12010	MULTISPECIES phytanoyl-CoA dioxygenase	28.5321	21.9489	25.9969	-0.47584	0.670282	-0.203924	AoM	no	no	no
Carausius_C12011	Unidentified	12.2485	14.884	13.07	0.0763618	-0.20152	0.117136	no	no	no	no
Carausius_C12012	Unidentified	1.78659	1.24596	0.817331	-0.374447	0.149549	0.218541	no	no	no	no
Carausius_C12013	Unidentified	2.43698	3.65783	2.22874	0.555108	-0.25221	-0.311385	no	no	no	no
Carausius_C12014	cell division cycle and apoptosis regulator protein 1 isoform X1	32.5634	34.5768	35.0351	-0.0586033	0.365465	-0.316769	no	no	no	no
Carausius_C12016	Unidentified	0.741705	0.673153	0.403971	-0.152783	-1.85698	1.99858	AoM	no	no	no
Carausius_C12017	Unidentified	10.0809	8.0564	11.4963	-0.396045	0.91393	-0.525999	MGwall	no	no	no
Carausius_C12018	Unidentified	7.57188	16.4303	8.16283	-0.750225	1.14932	-0.407491	MpgT	no	no	no
Carausius_C12019	signal recognition particle subunit SRP72	34.3182	33.3243	51.7153	0.0191486	0.932772	-0.963012	MGwall	no	no	no
Carausius_C1202	Unidentified	2.42843	2.27552	2.20596	0.0952949	0.154506	-0.25829	no	no	no	no
Carausius_C12022	pre-mRNA-processing-splicing factor 8	1.83529	2.66176	0.639299	0.0952949	0.154506	-0.25829	no	no	no	no
Carausius_C12023	nicotinamide riboside kinase 1 isoform X1	9.35135	9.11315	11.6136	-0.118671	0.699304	-0.58872	MGwall	no	no	no
Carausius_C12024	nicotinamide riboside kinase 1 isoform X1	6.33201	4.85669	7.96443	-0.64524	0.882878	-0.24625	MGwall	no	no	no
Carausius_C12025	RCC1 domain-containing protein 1 isoform X1	14.8235	10.7162	9.30128	-0.701075	0.0926883	0.598719	no	no	no	no
Carausius_C12026	Unidentified	1.09882	1.00593	0.248345	-0.755056	-0.435168	1.18339	no	no	no	no
Carausius_C12027	Unidentified	4.16543	6.87532	3.70091	0.68686	-0.68153	-0.0149455	MpgT	no	no	no
Carausius_C12029	Unidentified	59.0628	5.93081	45.3674	-3.83673	3.78164	0.0477555	midgut	no	no	no
Carausius_C12030	Unidentified	2.58417	55.9104	11.2628	4.36217	-1.94821	-2.42403	MpgT	no	no	no
Carausius_C12031	mitochondrial import inner membrane translocase subunit TIM44	9.9598	14.615	7.2534	0.494836	-0.654195	0.149478	MpgT	no	no	no
Carausius_C12032	mitochondrial import inner membrane translocase subunit TIM44	10.2447	14.8486	8.45573	0.50572	-0.604104	0.0886401	MpgT	no	no	no
Carausius_C12033	mitochondrial import inner membrane translocase subunit TIM44	6.85337	8.60801	6.78787	0.186079	0.0109243	-0.206156	no	no	no	no
Carausius_C12034	Homo sapiens glucosidase beta acid includes glucosylceramidase	15.0221	14.7514	12.021	-0.195651	0.0428211	0.14307	no	no	no	no
Carausius_C12035	serine/threonine-protein phosphatase 6 regulatory subunit 3 isoform X1	29.7042	25.5545	21.872	-0.389529	0.192494	0.187302	no	no	no	no
Carausius_C12036	Unidentified	3.75663	5.28269	4.07796	0.537669	-0.00867486	-0.535038	no	no	no	no
Carausius_C12037	Unidentified	111.488	112.464	85.0776	-0.0471695	-0.0767108	0.116307	no	yes	yes	no
Carausius_C12038	Unidentified	0.793871	0.582947	1.22149	0.108562	0.190533	-0.312082	no	no	no	no
Carausius_C12039	Homo sapiens ubiquitin-like protein 5	20.1488	14.5211	13.2402	-0.184539	0.688826	-0.512614	AoM	no	no	no
Carausius_C1204	charged multivesicular body protein 2b	25.2446	35.1785	13.8084	0.325706	-0.972365	0.636658	MpgT	no	no	no
Carausius_C12040	Unidentified	0.552244	2.37331	0.639374	1.89797	-2.20429	0.296818	no	no	no	no
Carausius_C12041	Unidentified	0.13521	0.304983	0.197935	1.2356	-0.126962	-1.12181	no	no	no	no
Carausius_C12042	GPI ethanolamine phosphate transferase 1 isoform X1	4.77003	2.98279	3.05414	-0.703861	0.405338	0.287531	no	no	no	no
Carausius_C12043	Unidentified	0.669152	0.698459	1.1663	-0.0502231	1.44502	-1.40875	no	no	no	no
Carausius_C12044	TPA transmembrane anterior posterior transformation protein 1 homolog isoform X1	9.53341	3.38046	8.35792	-1.65474	1.72761	-0.0819791	midgut	no	no	no
Carausius_C12045	Unidentified	15.6754	28.7553	21.8813	0.763684	-0.0117897	-0.761053	rear	no	no	no
Carausius_C12047	Unidentified	6.43052	0.112836	29.623	-6.61756	8.86505	-2.24934	MGwall	no	no	no
Carausius_C12048	Unidentified	0.917407	0.0251286	9.67936	-4.35123	7.98885	-3.64075	MGwall	no	no	no
Carausius_C12049	conserved protein	12.8625	13.8242	2.46279	0.302636	-1.37349	1.06278	excretory	no	no	no
Carausius_C1205	charged multivesicular body protein 2b	11.5441	17.1963	8.36762	0.344705	-0.638745	0.285384	MpgT	no	no	no
Carausius_C12051	nuclear pore complex protein HELRODRAFT_171307	2.14992	1.96928	1.59117	-0.254249	-0.0199842	0.264019	no	no	no	no
Carausius_C12054	DNA-directed RNA polymerases I II and III subunit RPABC3 isoform X2	18.8905	19.7684	12.6015	-0.0783795	-0.302979	0.372695	no	no	no	no
Carausius_C12055	Unidentified	0.827316	0.210352	2.8294	-2.46055	3.96748	-1.51687	no	no	no	no
Carausius_C12056	Unidentified	7.57707	1.87054	2.66269	-2.57823	1.44577	1.1232	AoM	no	no	no
Carausius_C12058	Unidentified	3.08471	4.37441	2.43389	0.414481	-0.269825	-0.154312	no	no	no	no
Carausius_C12059	stromal interaction molecule homolog isoform X2	8.89214	9.33127	4.22208	-0.270221	-0.641612	0.90229	MpgT	no	no	no
Carausius_C1206	charged multivesicular body protein 2b	5.80261	8.35687	4.25329	0.215273	-0.595716	0.371033	no	no	no	no
Carausius_C12060	Unidentified	35.1146	18.7769	22.5569	-0.928218	0.624479	0.294712	midgut	no	no	no
Carausius_C12061	TPA endoribonuclease Dicer	4.95262	2.16394	2.98809	-1.45485	1.23396	0.211862	midgut	no	no	no
Carausius_C12062	dihydrolipoyllysine-residue acetyltransferase component of pyruvate dehydrogenase complex mitochondrial	54.7652	73.6647	48.7574	0.649245	-0.638416	-0.0188718	no	no	no	no
Carausius_C12063	Unidentified	0.620808	0.124296	0	0.649245	-0.638416	-0.0188718	excretory	no	no	no
Carausius_C12069	Unidentified	2.47539	3.46388	2.42535	0.211058	-0.428803	0.209267	no	no	no	no
Carausius_C1207	Unidentified	136.391	9.35088	128.723	-4.04593	4.32596	-0.289675	midgut	yes	no	yes
Carausius_C12070	Unidentified	2.91231	3.68471	2.81203	-0.0722546	-0.0439678	0.107802	no	no	no	no
Carausius_C12072	adenylosuccinate lyase	7.7572	21.3589	4.67895	1.16775	-1.82819	0.650649	MpgT	no	no	no
Carausius_C12073	Homo sapiens adenylosuccinate lyase	4.83763	18.5758	1.52095	1.78406	-2.95684	1.16284	MpgT	no	no	no
Carausius_C12074	CDC23 cell division cycle protein 23 homolog	13.1223	11.7977	9.59385	-0.203607	-0.0491863	0.244345	no	no	no	no
Carausius_C12075	Unidentified	7.06871	8.14368	11.4849	0.282961	0.715075	-1.00657	MGwall	no	no	no
Carausius_C12077	malate dehydrogenase NADP-dependent malic enzyme isoform X1	30.7288	26.9402	18.0546	-0.122817	-0.717596	0.829179	excretory	no	no	no
Carausius_C1208	Unidentified	20.8909	5.31144	8.13253	-1.24656	0.45577	0.782104	AoM	no	no	no
Carausius_C12080	Unidentified	1.98628	141.825	3.16727	6.1837	-5.07038	-1.12493	MpgT	no	yes	no
Carausius_C12081	Unidentified	7.08556	5.88857	6.93034	-0.273223	0.466894	-0.200816	no	no	no	no
Carausius_C12082	Full=Fukutin dbj|BAD51955.1| Fukuyama type congenital muscular dystrophy fukutin isoform X1	13.4248	15.2719	10.2805	0	0	0	no	no	no	no
Carausius_C12083	Unidentified	12.2459	9.28777	16.1701	-0.43277	1.15811	-0.734345	MGwall	no	no	no
Carausius_C12084	Unidentified	8.41997	6.19174	10.6323	-0.68093	1.40863	-0.737008	MGwall	no	no	no
Carausius_C12085	Unidentified	6.99884	6.54637	8.94167	-0.247198	1.04863	-0.809413	MGwall	no	no	no
Carausius_C12088	Ect2 protein ECT2 isoform X2	17.4053	6.68001	16.3038	-1.52433	1.70861	-0.194486	midgut	no	no	no
Carausius_C1209	Unidentified	1.20331	0.341625	0.625277	-1.29867	1.35534	-0.0606737	no	no	no	no
Carausius_C12090	Unidentified	8.30162	14.1939	5.81743	inf	N.A.	0	MpgT	no	no	no
Carausius_C12091	Unidentified	14.184	11.9872	9.82939	-0.341458	0.0894176	0.243173	no	no	no	no
Carausius_C12092	Unidentified	0.395382	0.0804014	0	-0.341458	0.0894176	0.243173	excretory	no	no	no
Carausius_C12093	Unidentified	4.2106	3.16704	3.7222	-0.309399	0.443391	-0.142106	no	no	no	no
Carausius_C12094	REM2- and Rab-like small GTPase 1	10.4783	13.0845	8.24001	0.0896902	-0.41345	0.314576	no	no	no	no
Carausius_C12098	serine/threonine-protein kinase Chk1 isoform X1	6.54896	5.20121	2.60628	-0.421802	-0.542957	0.953403	no	no	no	no
Carausius_C12099	adenylosuccinate lyase	1.71108	4.63822	0.565852	0.886449	-2.29845	1.40037	MpgT	no	no	no
Carausius_C1210	Unidentified	24.8105	3.65871	8.06507	-2.82013	1.57396	1.23762	AoM	no	no	no
Carausius_C12100	eukaryotic translation initiation factor 3 subunit I	89.3194	68.2948	79.3054	-0.491329	0.613159	-0.132124	AoM	no	no	no
Carausius_C12102	protein LOC105206592	2.49351	0.783399	2.62861	-2.08714	2.34015	-0.262114	midgut	no	no	no
Carausius_C12103	programmed cell death protein 2	3.10992	5.34474	3.7109	0.341748	0.275562	-0.627365	no	no	no	no
Carausius_C12104	Unidentified	2.4762	3.45459	3.72945	-0.181634	0.423815	-0.247438	no	no	no	no
Carausius_C12105	Unidentified	12.6795	3.02078	3.2395	-1.97328	0.510572	1.451	AoM	no	no	no
Carausius_C12108	plasma membrane calcium-transporting ATPase 2 isoform X1	15.6363	118.407	27.0317	2.73972	-1.75229	-0.997744	MpgT	no	yes	no
Carausius_C12109	plasma membrane calcium-transporting ATPase 2 isoform X5	23.8093	167.421	39.2808	2.65491	-1.68339	-0.981816	MpgT	no	yes	no
Carausius_C1211	Unidentified	5.67612	5.57732	5.31354	-0.188184	0.264227	-0.0849091	no	no	no	no
Carausius_C12110	Unidentified	0.999914	0.383888	0.287682	-0.188184	0.264227	-0.0849091	no	no	no	no
Carausius_C12115	Unidentified	30.2812	52.8963	29.8528	0.740861	-0.547264	-0.201341	MpgT	no	no	no
Carausius_C12117	Unidentified	9.24588	8.40265	7.70687	-0.1663	0.126952	0.029611	no	no	no	no
Carausius_C12118	TPA nuclear receptor corepressor 1 isoform X1	28.4926	25.4282	23.8887	-0.26995	0.25789	0.00249911	no	no	no	no
Carausius_C12119	E3 ubiquitin-protein ligase UBR5 isoform X1	31.4427	32.5365	23.3884	-0.0632595	-0.078762	0.132828	no	no	no	no
Carausius_C1212	Unidentified	12.4106	12.171	10.9183	-0.122867	0.0660145	0.0485595	no	no	no	no
Carausius_C12120	chloride channel protein 2 isoform X2	20.8886	19.662	14.4903	1.21414	0.562684	-1.79014	no	no	no	no
Carausius_C12121	Unidentified	1.73586	1.34183	1.92335	-0.620658	0.84022	-0.230779	no	no	no	no
Carausius_C12122	Unidentified	4.34888	1.55292	4.63002	-0.942333	1.4205	-0.486925	MGwall	no	no	no
Carausius_C12123	Unidentified	9.58975	5.37565	9.18795	-0.528236	0.843484	-0.325717	AoM	no	no	no
Carausius_C12124	Unidentified	0.469653	4.65605	0.869083	2.70211	-2.47546	-0.235485	MpgT	no	no	no
Carausius_C12127	H(+)/Cl(- exchange transporter 5 isoform X2	18.0843	17.0204	13.0034	-0.269313	-0.169716	0.429862	no	no	no	no
Carausius_C12130	Unidentified	1.34588	2.12878	0.982583	1.02003	-0.0884575	-0.943188	no	no	no	no
Carausius_C12131	Unidentified	1.29649	3.70196	1.47877	1.14588	-0.640933	-0.517554	no	no	no	no
Carausius_C12133	ATP-binding cassette sub-family A member 3	16.5605	18.3775	7.20125	-0.0211504	-0.902442	0.914078	excretory	no	no	no
Carausius_C12134	Unidentified	4.91848	0.36857	0.419981	-3.7392	2.21735	1.50942	AoM	no	no	no
Carausius_C12135	patatin-like phospholipase domain-containing protein 3 isoform X2	21.3098	1.33827	7.7818	-4.06255	2.8836	1.16974	AoM	no	no	no
Carausius_C12136	fatty acid 2-hydroxylase	65.2913	15.5719	27.8805	-2.16481	1.15807	0.997174	AoM	no	no	no
Carausius_C12137	fatty acid 2-hydroxylase	57.4327	7.26942	26.4863	-3.07095	2.20916	0.852458	AoM	no	no	no
Carausius_C12138	Unidentified	9.29022	12.262	8.3657	0.22339	-0.288457	0.0554774	no	no	no	no
Carausius_C1214	Unidentified	5.02022	4.63168	4.2874	-0.171989	0.41995	-0.256945	no	no	no	no
Carausius_C12140	Unidentified	1.49029	2.22012	1.4222	0.427273	-0.206019	-0.229985	no	no	no	no
Carausius_C12141	Unidentified	1.14601	2.60237	1.96558	1.03703	0.42619	-1.47251	no	no	no	no
Carausius_C12142	Unidentified	1.96453	2.64618	3.30913	0.256261	0.670563	-0.935469	no	no	no	no
Carausius_C12143	Unidentified	2.04139	1.66382	2.58739	-0.170118	1.5466	-1.38448	MGwall	no	no	no
Carausius_C12144	TPA transcription factor 25	6.56577	6.0568	6.27445	-0.180049	0.562582	-0.393942	no	no	no	no
Carausius_C12145	hydroxyacyl-coenzyme A dehydrogenase mitochondrial	224.068	120.61	169.174	-1.04919	0.858196	0.18185	midgut	yes	yes	yes
Carausius_C12147	4-coumarate--CoA ligase 1-like	32.2652	29.1076	8.92786	-0.228168	-1.08327	1.3022	excretory	no	no	no
Carausius_C12148	Unidentified	6.87823	2.68415	6.7999	-1.49688	1.82383	-0.333336	midgut	no	no	no
Carausius_C12149	Unidentified	63.0066	67.0116	60.4981	-0.146521	0.231676	-0.0895873	no	no	no	no
Carausius_C1215	gb|ABG81981.1| 40S ribosomal protein SA	710.504	587.284	890.646	-0.254378	0.888054	-0.64358	MGwall	yes	yes	yes
Carausius_C12150	Unidentified	1.58486	1.17158	1.17149	-0.395177	0.467553	-0.0767663	no	no	no	no
Carausius_C12151	dipeptidyl peptidase 3 isoform X1	59.3032	59.6736	61.7651	-0.124448	0.4738	-0.359126	no	no	no	no
Carausius_C12154	Unidentified	19.8326	5.66801	2.33526	-2.54433	0.189044	2.34855	AoM	no	no	no
Carausius_C12155	Unidentified	5.46655	5.14603	3.66043	-0.116189	-0.018038	0.127362	no	no	no	no
Carausius_C12156	Unidentified	7.94138	8.28457	7.43409	-0.118494	0.247709	-0.13882	no	no	no	no
Carausius_C12157	Unidentified	10.8516	20.9125	7.55517	0.74424	-1.0002	0.246924	MpgT	no	no	no
Carausius_C12158	CREB-binding protein isoform X3	5.25493	3.2532	3.08811	-0.83893	0.198067	0.63033	no	no	no	no
Carausius_C12159	spermine oxidase-like isoform X1	2.55394	3.71138	2.7996	0.476743	0.578115	-1.06409	MpgT	no	no	no
Carausius_C1216	E3 ubiquitin-protein ligase RNF14 isoform X2	2.92198	2.45672	3.53979	-0.475607	0.811564	-0.344961	midgut	no	no	no
Carausius_C12160	Unidentified	5.70401	6.2972	10.5515	0.00141129	1.12244	-1.12938	MGwall	no	no	no
Carausius_C12161	Unidentified	13.3703	10.6827	7.77323	-0.498824	-0.10636	0.595993	no	no	no	no
Carausius_C12165	nuclear pore complex protein Nup133	2.15923	1.56072	1.78	-0.136118	0.503307	-0.376256	no	no	no	no
Carausius_C12166	Unidentified	6.61048	19.6789	8.94862	1.51946	-0.692096	-0.835923	MpgT	no	no	no
Carausius_C12167	Unidentified	2.67712	5.93457	2.14186	0.906918	-1.01471	0.0975728	MpgT	no	no	no
Carausius_C12168	Unidentified	10.7327	20.4	7.53303	0.958996	-0.860025	-0.106579	MpgT	no	no	no
Carausius_C12169	Unidentified	34.8912	40.1336	35.7982	-0.161081	0.136042	0.0147312	no	no	no	no
Carausius_C12171	TPA solute carrier family 39 zinc transporter ZIP9	34.4859	23.0366	46.208	-0.816343	1.48765	-0.680134	midgut	no	no	no
Carausius_C12172	Unidentified	0.500452	0.865657	0.255872	1.6715	-1.43951	-0.242077	no	no	no	no
Carausius_C12173	Unidentified	0.259685	0.146994	0	1.6715	-1.43951	-0.242077	excretory	no	no	no
Carausius_C12174	Unidentified	0.898128	1.37224	12.207	0.358297	3.71907	-4.08542	MGwall	no	no	no
Carausius_C12175	syntenin-1 isoform X2	49.7435	30.6149	19.4028	-0.76604	-0.411171	1.16885	AoM	no	no	no
Carausius_C12176	ISCW003568-like protein partial	15.5762	126.202	42.8561	3.0873	-1.42391	-1.67411	MpgT	no	yes	no
Carausius_C12177	Unidentified	0.393805	0.108386	0	-0.0405789	0.899289	-0.871066	no	no	no	no
Carausius_C12178	Unidentified	2.77702	2.79342	1.8335	-0.406964	0.241142	0.157489	no	no	no	no
Carausius_C12179	Unidentified	2.22289	0.0450047	0.390844	-4.31284	2.14306	2.16192	AoM	no	no	no
Carausius_C1218	E3 ubiquitin-protein ligase RNF14	5.38932	2.69705	4.29577	-0.748761	1.04957	-0.310909	AoM	no	no	no
Carausius_C12180	short chain dehydrogenase/reductase SDR family member 12	24.1726	18.3421	11.0155	-0.594804	-0.409092	0.994545	AoM	no	no	no
Carausius_C12183	Unidentified	5.76381	6.0705	6.03591	-0.0438612	0.247828	-0.213522	no	no	no	no
Carausius_C12184	serine/threonine-protein phosphatase 6 regulatory ankyrin repeat subunit B-like	16.6653	10.0906	9.74347	inf	N.A.	0	no	no	no	no
Carausius_C12185	brefeldin A-inhibited guanine nucleotide-exchange protein 1	18.3053	11.5087	6.85849	-0.895473	-0.291711	1.17725	AoM	no	no	no
Carausius_C12186	Unidentified	1.22042	0.608655	0.973155	-2.21971	0.551105	1.66177	AoM	no	no	no
Carausius_C12187	Unidentified	2.21652	1.42707	2.26156	-1.44813	0.891517	0.550481	no	no	no	no
Carausius_C12189	Unidentified	24.169	33.708	15.6598	0.294625	-0.588357	0.282706	no	no	no	no
Carausius_C12191	glutathione S-transferase D1	11.0838	9.20646	3.26525	0.116778	0.472197	-0.59724	no	no	no	no
Carausius_C12193	Unidentified	30.8864	4.29197	9.96987	-2.94057	1.4762	1.45444	AoM	no	no	no
Carausius_C12196	Unidentified	0.903068	1.9564	1.26546	-0.188214	0.532967	-0.352137	no	no	no	no
Carausius_C12197	Unidentified	4.88239	4.308	8.5201	0.221989	0.628337	-0.858131	no	no	no	no
Carausius_C12198	PIN2/TERF1-interacting telomerase inhibitor 1	12.1146	14.961	21.3404	0.363963	0.919203	-1.29272	MGwall	no	no	no
Carausius_C12199	Argonaute protein argonaute-1 isoform X1	61.6002	31.3973	58.7205	-1.13121	1.26285	-0.142317	midgut	no	no	no
Carausius_C1220	dopamine N-acetyltransferase-like isoform X2	25.7547	82.6863	7.55847	1.56104	-3.35833	1.78249	MpgT	no	no	no
Carausius_C12200	Unidentified	2.29098	3.97178	2.1825	0.253653	-0.670435	0.409572	no	no	no	no
Carausius_C12201	Unidentified	0.223841	0.305971	0.809949	0.253653	-0.670435	0.409572	no	no	no	no
Carausius_C12202	guanine nucleotide-binding protein G(s subunit alpha	11.5103	20.3848	3.25345	0	0	0	no	no	no	no
Carausius_C12203	DCN1-like protein 3	6.6862	7.29984	3.01172	-0.160962	-0.968825	1.12187	excretory	no	no	no
Carausius_C12206	Unidentified	19.2341	39.9213	15.7803	0.815456	0.0386938	-0.860595	MpgT	no	no	no
Carausius_C12207	NADH dehydrogenase	44.8362	40.8247	29.5403	-0.199959	-0.2562	0.448605	no	no	no	no
Carausius_C12208	Unidentified	0	0.127552	0.158717	-0.199959	-0.2562	0.448605	rear	no	no	no
Carausius_C12209	Unidentified	10.3084	14.1325	11.3034	0.404496	0.114434	-0.527091	no	no	no	no
Carausius_C1221	Unidentified	1.6626	7.32235	0.793799	1.84085	-4.35131	2.49316	MpgT	no	no	no
Carausius_C12210	ragulator complex protein LAMTOR1	13.383	10.8032	5.44878	-0.182765	-0.850235	1.02326	excretory	no	no	no
Carausius_C12211	Unidentified	5.82458	4.19901	3.80303	-0.629961	0.181473	0.438044	no	no	no	no
Carausius_C12212	Unidentified	7.83681	6.33329	5.85541	-0.383886	0.209302	0.165595	no	no	no	no
Carausius_C12213	proteasome activator complex subunit 3 isoform X1	91.2748	85.2977	76.1959	-0.200086	0.301082	-0.109787	no	no	no	no
Carausius_C12214	1-like protein	2.0032	3.08844	1.68039	0.773295	-0.86408	0.082471	no	no	no	no
Carausius_C12215	Unidentified	3.31559	4.70554	2.54448	0.34295	-0.17913	-0.173415	no	no	no	no
Carausius_C12216	reticulon-4-interacting protein 1 mitochondrial	9.4147	10.5296	4.79568	-0.161969	-0.427073	0.579699	no	no	no	no
Carausius_C12217	equilibrative nucleoside transporter 1	55.7202	39.2125	26.8581	-0.582363	-0.144235	0.717626	AoM	no	no	no
Carausius_C12219	Unidentified	2.76166	1.9501	2.16163	-0.751869	0.749678	-0.00444708	no	no	no	no
Carausius_C12220	Unidentified	0.734554	5.10997	0.380263	2.8633	-3.11348	0.240436	MpgT	no	no	no
Carausius_C12221	Unidentified	3.02944	7.24782	1.86969	1.37403	-1.95427	0.571188	MpgT	no	no	no
Carausius_C12222	long-chain fatty acid transport protein 4-like	1.56182	10.6374	1.15093	2.64647	-3.20654	0.551169	MpgT	no	no	no
Carausius_C12223	Unidentified	14.2357	14.7558	9.36744	-0.152519	0.0310295	0.113484	no	no	no	no
Carausius_C12226	Unidentified	1.20774	3.39999	0.785918	1.0903	-0.994822	-0.105735	no	no	no	no
Carausius_C12227	Unidentified	10.1887	5.49709	3.66516	-0.860014	-0.233197	1.08243	AoM	no	no	no
Carausius_C12228	Transposon Ty3-G Gag-Pol polyprotein	0.895869	1.15205	0.587955	-0.860014	-0.233197	1.08243	no	no	no	no
Carausius_C1223	endoplasmic reticulum-Golgi intermediate compartment protein 3 isoform X2	31.2315	27.916	25.4788	0	0	0	no	no	no	no
Carausius_C12230	Unidentified	3.85258	3.51529	0.649749	-0.108692	-1.0616	1.16255	AoM	no	no	no
Carausius_C12231	Unidentified	2.10535	1.79005	1.5664	-0.756959	0.665748	0.0834374	no	no	no	no
Carausius_C12232	Unidentified	1.63924	2.39292	0.54187	0.247217	-2.09576	1.84007	no	no	no	no
Carausius_C12234	dmX-like protein 2 isoform X2	0.897748	0.607563	0	0.247217	-2.09576	1.84007	excretory	no	no	no
Carausius_C12237	Unidentified	6.5263	9.04958	5.76331	0.153925	-0.135057	-0.0267699	no	no	no	no
Carausius_C12238	Unidentified	2.91048	2.22446	5.40522	-0.47675	1.52925	-1.06179	MGwall	no	no	no
Carausius_C12239	Unidentified	4.35859	1.5195	2.63965	-1.44208	1.02185	0.411768	midgut	no	no	no
Carausius_C1224	Unidentified	44.3169	51.1474	2.68175	-0.00935987	-3.98893	3.98788	excretory	no	no	no
Carausius_C12240	Unidentified	11.141	0.834492	2.07293	-3.52386	1.65316	1.86008	AoM	no	no	no
Carausius_C12241	Unidentified	4.00821	6.30101	5.84081	0.632001	-0.257393	-0.381703	no	no	no	no
Carausius_C12242	GPN-loop GTPase 3	82.7595	74.5843	49.2143	-0.24826	-0.204433	0.44322	no	no	no	no
Carausius_C12244	Unidentified	7.24716	0.0266275	0.501025	-6.75136	3.00277	3.73818	AoM	no	no	no
Carausius_C12245	Unidentified	6.00882	0.203813	0.40324	-4.61342	0.761488	3.84294	AoM	no	no	no
Carausius_C12246	Unidentified	6.87192	12.8918	4.0423	0.727017	-1.21608	0.481018	MpgT	no	no	no
Carausius_C12247	Unidentified	0	0	0.645332	0.727017	-1.21608	0.481018	MGwall	no	no	no
Carausius_C1225	RNA-directed DNA polymerase from mobile element jockey-like	7.22072	8.70463	4.43168	0.214078	-0.395999	0.173409	no	no	no	no
Carausius_C12250	Unidentified	97.8801	87.9285	232.901	-0.30752	1.8713	-1.57268	MGwall	no	no	yes
Carausius_C12251	tigger transposable element-derived protein 6-like	2.33824	5.06235	2.6142	0.557182	-0.290322	-0.277655	MpgT	no	no	no
Carausius_C12253	Unidentified	2.12869	3.9651	2.11979	0.765996	-0.59528	-0.183483	no	no	no	no
Carausius_C12257	THAP domain-containing protein	1.54095	1.76297	1.42975	0.470578	0.0308778	-0.509711	no	no	no	no
Carausius_C12258	Retrotransposable element Tf2 155 kDa protein K02A2.6-like	0.977502	0.894678	0.436058	-0.798302	0.13979	0.650719	no	no	no	no
Carausius_C12259	Unidentified	2.14507	6.6028	2.52081	1.53042	-1.04266	-0.498492	MpgT	no	no	no
Carausius_C1226	LIM and calponin homology domains-containing protein 1 isoform X1	11.5453	51.1585	2.33987	2.13983	-3.74686	1.5955	MpgT	no	no	no
Carausius_C12260	Unidentified	2.6937	2.5304	3.39283	-0.120083	0.331717	-0.222618	no	no	no	no
Carausius_C12261	microtubule-associated protein LOC105673791 isoform X1	8.70048	2.78731	6.28332	N.A.	0	inf	no	no	no	no
Carausius_C12262	Unidentified	0.980534	0.893305	1.96243	0.04841	1.05978	-1.11372	no	no	no	no
Carausius_C12264	TPA WW domain-containing protein WWC2	10.7122	11.6605	6.68968	-0.0367273	-0.363068	0.390065	no	no	no	no
Carausius_C12267	protein L798_11339	4.63937	6.68103	0.481852	0.442672	-2.50893	2.05764	excretory	no	no	no
Carausius_C12268	Unidentified	7.02381	3.43963	5.37907	-1.18365	1.03214	0.142236	midgut	no	no	no
Carausius_C12269	5'-AMP-activated protein kinase catalytic subunit alpha-2	8.39636	4.18986	5.5388	0	0	0	no	no	no	no
Carausius_C12272	RNA-directed DNA polymerase reverse transcriptase and Integrase domain containing protein K02A2.6-like	2.27609	2.24659	4.83752	-0.540819	2.07769	-1.5453	MGwall	no	no	no
Carausius_C12273	programmed cell death 6-interacting protein isoform X1	27.835	26.9584	16.6246	-0.0899502	-0.363463	0.444286	no	no	no	no
Carausius_C12278	coiled-coil domain-containing protein 115	30.2725	23.299	15.2802	-0.790364	0.204388	0.57535	AoM	no	no	no
Carausius_C12279	kelch domain-containing protein 3	42.546	42.7539	34.649	-0.151649	0.12058	0.0216202	no	no	no	no
Carausius_C1228	myosin heavy chain 95F isoform X2	4.84996	1.45267	5.07774	-1.39219	1.98437	-0.598777	midgut	no	no	no
Carausius_C12280	CCR4-NOT transcription complex subunit 7 isoform X1	7.9389	9.14458	4.73757	0.094941	-0.536117	0.430741	no	no	no	no
Carausius_C12281	domain containing protein	8.83472	14.2283	10.4106	0.769526	-0.584123	-0.193587	MpgT	no	no	no
Carausius_C12282	transposase-like protein	60.5936	53.5357	44.7712	-0.427843	0.128041	0.290915	no	no	no	no
Carausius_C12283	protein ALC57_03245	4.84262	196.514	3.95928	5.57253	-5.92217	0.340027	MpgT	no	yes	no
Carausius_C12285	serine/threonine-protein phosphatase 6 regulatory ankyrin repeat subunit C-like	30.8289	2.8246	24.5039	-3.49827	3.43194	0.0549014	midgut	no	no	no
Carausius_C12287	Unidentified	11.9326	9.0339	6.50582	-0.208716	-0.252756	0.452713	no	no	no	no
Carausius_C12288	SH2B adapter protein 1 isoform X2	5.21717	9.5104	3.75889	0.618792	-0.82368	0.196225	MpgT	no	no	no
Carausius_C12289	Unidentified	1.38874	2.28951	0.715946	-0.213161	-1.28584	1.48908	no	no	no	no
Carausius_C1229	myosin heavy chain 95F isoform X1	5.14441	1.12811	3.07287	-1.11107	1.73345	-0.631897	midgut	no	no	no
Carausius_C12294	Unidentified	2.07565	2.17985	2.51143	0.00711818	0.211364	-0.225347	no	no	no	no
Carausius_C12295	vigilin	7.12188	6.3719	11.9856	-0.576111	1.67115	-1.10278	MGwall	no	no	no
Carausius_C12296	methionine aminopeptidase 2	47.8877	45.8156	41.6399	-0.20065	0.200261	-0.00884922	no	no	no	no
Carausius_C12297	Unidentified	7.55129	8.09017	10.3697	-0.256264	0.882665	-0.635001	MGwall	no	no	no
Carausius_C12298	Unidentified	16.1002	11.4209	18.9354	-0.587891	1.03715	-0.457748	MGwall	no	no	no
Carausius_C123	Unidentified	9.22335	13.3127	8.34071	0.286641	-0.0440783	-0.252233	no	no	no	no
Carausius_C12300	calponin homology domain-containing protein DDB_G0272472-like isoform X2	20.8652	26.8537	20.8896	0.223187	0.107543	-0.341283	no	no	no	no
Carausius_C12304	fumarylacetoacetate hydrolase domain-containing protein 2A isoform X1	4.18481	10.9289	4.14891	0.788374	-0.727743	-0.0684873	MpgT	no	no	no
Carausius_C12305	Unidentified	4.56345	3.1297	4.16625	-0.659113	0.709861	-0.0601229	no	no	no	no
Carausius_C12306	Unidentified	2.60268	1.97705	1.8356	-0.772456	0.274865	0.488676	no	no	no	no
Carausius_C12307	Unidentified	2.51966	1.7353	1.55537	-0.803254	0.382261	0.412897	no	no	no	no
Carausius_C12308	Unidentified	0.598448	0.110516	47.4255	-5.51572	10.8996	-5.38878	MGwall	no	no	no
Carausius_C12309	Unidentified	1.92514	8.17727	2.08911	2.29994	-1.618	-0.69831	MpgT	no	no	no
Carausius_C12310	Unidentified	2.86873	10.8674	1.33546	1.44113	-2.70739	1.24899	MpgT	no	no	no
Carausius_C12311	Unidentified	0.217781	3.94938	0	3.89977	-6.43114	2.52113	MpgT	no	no	no
Carausius_C12315	Unidentified	3.8855	3.12114	3.63784	-0.446212	0.588485	-0.151289	no	no	no	no
Carausius_C12317	ATP-dependent Clp protease ATP-binding subunit clpX-like mitochondrial isoform X2	11.613	12.6909	8.31453	0.0207852	-0.285534	0.254251	no	no	no	no
Carausius_C12318	Unidentified	11.1979	11.6565	17.0087	-0.0892511	1.00982	-0.929282	MGwall	no	no	no
Carausius_C12319	Unidentified	6.47144	7.83478	5.79891	0.25922	0.118138	-0.38581	no	no	no	no
Carausius_C1232	Unidentified	3.80225	8.51909	4.19677	1.03966	-0.570733	-0.477807	MpgT	no	no	no
Carausius_C12320	TRM2 tRNA uracil-5-)-methyltransferase homolog A	26.0987	27.1512	18.6021	-0.102449	-0.136922	0.229113	no	no	no	no
Carausius_C12321	Unidentified	11.2908	20.3315	14.4667	0.711208	-0.228773	-0.49031	no	no	no	no
Carausius_C12322	Unidentified	4.93816	5.07258	8.9224	-0.187482	1.19837	-1.01857	MGwall	no	no	no
Carausius_C12323	tudor domain-containing protein 5 isoform X1	2.45129	2.18947	2.02164	-0.0124973	0.627452	-0.623879	no	no	no	no
Carausius_C12325	Unidentified	0.131712	0.877714	0.763057	1.26774	1.33892	-2.61376	no	no	no	no
Carausius_C12326	Unidentified	0.455295	0.119623	0	1.26774	1.33892	-2.61376	excretory	no	no	no
Carausius_C12327	Unidentified	1.26728	3.83833	0.713533	0.450813	-1.65287	1.19797	MpgT	no	no	no
Carausius_C12328	E3 ubiquitin-protein ligase RBBP6 isoform X2	5.89162	5.17574	5.56316	0	0	0	no	no	no	no
Carausius_C12329	Unidentified	3.46478	1.89996	1.529	-3.18756	-0.173007	3.35847	no	no	no	no
Carausius_C1233	zinc metalloproteinase nas-13-like isoform X1	743.739	220.39	1.93638	-1.93774	-6.08752	8.01676	AoM	yes	yes	no
Carausius_C12330	Unidentified	0.457013	0	0	N.A.	inf	-0.402719	midgut	no	no	no
Carausius_C12331	Unidentified	29.938	40.3368	36.4661	0.310783	0.204826	-0.524726	no	no	no	no
Carausius_C12332	Unidentified	2.3206	5.64416	3.81545	0.260572	-0.160526	-0.107881	no	no	no	no
Carausius_C12333	Unidentified	0.466606	1.19926	1.83737	-0.250143	-0.0667863	0.31086	no	no	no	no
Carausius_C12334	Unidentified	5.65967	6.40029	3.46594	0.236032	-0.704888	0.457672	no	no	no	no
Carausius_C12335	Unidentified	1.65902	0.733394	0.20406	-0.308009	0.168354	0.130894	no	no	no	no
Carausius_C12337	serine/threonine-protein phosphatase 5	59.2646	60.1456	32.6968	0.0124115	-0.477458	0.456056	no	no	no	no
Carausius_C12338	Unidentified	1.56582	1.60167	0.227771	0.504534	-0.774359	0.256655	no	no	no	no
Carausius_C12339	Unidentified	4.33851	6.45387	3.14215	0.494731	-0.793253	0.289848	MpgT	no	no	no
Carausius_C1234	zinc metalloproteinase nas-4	1212.66	337.862	3.99449	-1.88292	-6.26446	8.13909	AoM	yes	yes	no
Carausius_C12341	Unidentified	12.7271	24.5768	11.5449	0.825184	-0.887384	0.0536922	MpgT	no	no	no
Carausius_C12342	leptin receptor overlapping transcript-like 1 isoform X1	11.4803	24.4053	10.5866	0.732049	-0.786217	0.045614	MpgT	no	no	no
Carausius_C12343	Unidentified	2.76374	7.32361	1.80206	1.35821	-1.41668	0.0487504	MpgT	no	no	no
Carausius_C12346	hemolymph lipopolysaccharide-binding protein-like	110.655	262.372	2.33874	1.13887	-5.9309	4.77829	MpgT	yes	yes	no
Carausius_C12347	Unidentified	2.58295	2.31803	2.73778	-0.0184975	0.826545	-0.816922	no	no	no	no
Carausius_C12348	Unidentified	1.53444	1.87596	1.84138	0.222004	0.162385	-0.394085	no	no	no	no
Carausius_C12349	Unidentified	4.86442	8.90344	3.79296	0.970089	-0.815122	-0.166143	MpgT	no	no	no
Carausius_C12350	flavin-containing monooxygenase FMO GS-OX-like 2	8.21624	96.2448	57.8469	3.36235	-0.237365	-3.13032	rear	no	no	no
Carausius_C12351	flavin-containing monooxygenase FMO GS-OX-like 2	0.941432	24.7614	13.7522	4.54253	-0.327267	-4.21911	rear	no	no	no
Carausius_C12352	flavin-containing monooxygenase FMO GS-OX-like 2	1.4905	26.7154	7.00592	3.93469	-1.4941	-2.44678	MpgT	no	no	no
Carausius_C12353	flavin-containing monooxygenase FMO GS-OX-like 2	5.89748	105.538	57.5212	3.9018	-0.536361	-3.37029	rear	no	yes	no
Carausius_C12354	coatomer subunit zeta-1 isoform X1	69.2819	62.617	66.7396	-0.141999	0.479554	-0.346238	no	no	no	no
Carausius_C12358	Unidentified	5.59348	5.12055	4.10862	-0.17252	-0.0295314	0.193225	no	no	no	no
Carausius_C12359	Unidentified	4.32217	4.78115	4.60378	0.286861	0.457722	-0.755335	no	no	no	no
Carausius_C12362	Unidentified	8.90571	12.103	7.82637	0.305303	-0.0952347	-0.21805	no	no	no	no
Carausius_C12363	Unidentified	3.97395	3.62568	1.5752	-0.551447	-0.409883	0.951663	no	no	no	no
Carausius_C12364	TPA eukaryotic translation initiation factor 2A	6.5933	3.96074	11.208	-0.925985	1.96533	-1.04856	MGwall	no	no	no
Carausius_C12365	DNA-directed RNA polymerase I subunit RPA2	5.75943	5.6985	6.15798	-0.27755	0.577238	-0.310027	no	no	no	no
Carausius_C12366	Unidentified	6.12134	10.1472	2.11924	0.627432	-1.80448	1.16799	excretory	no	no	no
Carausius_C12367	Unidentified	1.18307	1.20056	0.695877	0.333602	-0.335407	-0.00631604	no	no	no	no
Carausius_C12368	Unidentified	1.09519	0.345169	0	-1.14281	-0.703857	1.842	no	no	no	no
Carausius_C12369	Unidentified	0.899913	1.76308	0.265645	1.41681	-1.65791	0.233994	no	no	no	no
Carausius_C1237	Unidentified	3.14249	2.56545	2.16877	-0.266124	0.38164	-0.125604	no	no	no	no
Carausius_C12371	DNA repair protein RAD51 homolog 3 isoform X1	5.20866	4.97661	2.83151	-0.275067	-0.469625	0.732264	no	no	no	no
Carausius_C12372	Unidentified	4.40995	4.34649	8.31924	-0.224866	1.15944	-0.944702	MGwall	no	no	no
Carausius_C12373	Juvenile hormone-inducible protein LOC106659292 isoform X1	3.11121	1.99414	7.30022	-0.793757	2.15714	-1.37058	no	no	no	no
Carausius_C12374	Unidentified	24.855	52.9473	12.848	0.986133	-1.67006	0.674747	MpgT	no	no	no
Carausius_C12375	Unidentified	12.7145	15.5089	3.19584	0.24117	-1.8666	1.61586	excretory	no	no	no
Carausius_C12378	Protein unc-119-like protein unc-119 homolog B	28.5828	43.7215	18.0241	0.487555	-0.895429	0.398804	MpgT	no	no	no
Carausius_C12379	Unidentified	2.30457	4.49698	1.69925	1.14398	-1.28071	0.131514	MpgT	no	no	no
Carausius_C12380	CG12123-RA protein F58A4.6	5.52389	9.96355	3.67372	0.833831	-1.19598	0.352419	MpgT	no	no	no
Carausius_C12381	Unidentified	0.386856	2.56327	2.36507	2.49212	0.331662	-2.8345	MpgT	no	no	no
Carausius_C12383	neurochondrin isoform X2	7.12803	5.69692	5.73413	0	0	0	no	no	no	no
Carausius_C12384	Unidentified	0.52245	1.32738	1.14853	0.446036	-0.550533	0.0959831	no	no	no	no
Carausius_C12385	phosphoinositide 3-kinase regulatory subunit 4	4.79692	3.85287	3.62041	-0.446955	0.23516	0.201024	no	no	no	no
Carausius_C12386	Unidentified	13.374	18.4626	9.4938	0.417191	-0.828398	0.402563	no	no	no	no
Carausius_C12387	Unidentified	4.49708	5.90354	2.63179	0.666896	-1.23047	0.557244	MpgT	no	no	no
Carausius_C12388	Unidentified	2.81001	3.1137	3.25686	0.369773	0.352939	-0.731635	no	no	no	no
Carausius_C12389	DNA mismatch repair protein Msh6	5.64092	5.74614	3.71017	-0.116919	-0.197755	0.304004	no	no	no	no
Carausius_C1239	Mitochondrial cytochrome c oxidase subunit 4 isoform 1 mitochondrial-like	443.238	404.973	238.629	-0.271903	-0.351671	0.613776	no	yes	yes	yes
Carausius_C12392	Unidentified	26.6259	4.71654	33.5339	-2.566	2.97252	-0.4151	midgut	no	no	no
Carausius_C12394	Unidentified	3.24129	1.96722	6.4595	-0.963538	1.99461	-1.0418	MGwall	no	no	no
Carausius_C12395	NEDD8-activating enzyme E1 catalytic subunit isoform X2	4.22992	4.05797	2.56351	-0.226976	-0.00855388	0.224803	no	no	no	no
Carausius_C12396	Unidentified	1.33347	0.572496	1.39011	0.714998	-0.0610227	-0.663358	no	no	no	no
Carausius_C12397	NEDD8-activating enzyme E1 catalytic subunit isoform X1	2.78117	2.53257	0.919553	0.195661	-1.01214	0.80506	no	no	no	no
Carausius_C12398	Unidentified	9.49071	8.90948	3.7986	-0.354923	-0.146975	0.493968	no	no	no	no
Carausius_C124	Unidentified	1.79806	0.703613	1.37203	-1.52559	1.54113	-0.0232645	midgut	no	no	no
Carausius_C1240	Unidentified	23.1086	1.10857	1.90275	-4.90129	1.4458	3.44261	AoM	no	no	no
Carausius_C12400	Unidentified	5.71175	4.40004	4.26001	-0.0610089	0.216772	-0.164412	no	no	no	no
Carausius_C12401	alpha-2-macroglobulin receptor-associated protein	21.776	24.1289	18.264	0	0	0	no	no	no	no
Carausius_C12402	Unidentified	9.97762	22.9262	5.49644	2.04031	-2.15819	0.109305	MpgT	no	no	no
Carausius_C12404	nuclease HARBI1	4.85408	4.83583	2.21085	-0.140216	-0.792956	0.922248	excretory	no	no	no
Carausius_C12405	Unidentified	19.4485	4.03278	3.4716	-2.61559	0.283323	2.32184	no	no	no	no
Carausius_C12407	Unidentified	4.37575	2.80292	2.95307	-0.986434	0.186966	0.789546	AoM	no	no	no
Carausius_C12408	cysteine protease ATG4C	38.6513	20.1747	31.9765	-1.0141	1.0152	-0.0103888	midgut	no	no	no
Carausius_C12409	Unidentified	3.8741	13.1862	4.19368	1.53125	-1.23116	-0.310736	MpgT	no	no	no
Carausius_C1241	Unidentified	6.28631	8.91383	5.01134	0.141417	0.33324	-0.482478	no	no	no	no
Carausius_C12410	Unidentified	2.74522	0.585415	3.38092	-2.63517	2.87931	-0.255459	MGwall	no	no	no
Carausius_C12411	Unidentified	3.72605	0.750815	5.83645	-2.49115	3.24443	-0.762314	midgut	no	no	no
Carausius_C12412	Unidentified	3.69066	5.20551	3.12839	0.478557	-0.325667	-0.16181	no	no	no	no
Carausius_C12413	Unidentified	0.441037	0.758669	0.249965	0.478557	-0.325667	-0.16181	no	no	no	no
Carausius_C12418	protein	8.26451	10.2479	12.7569	0.220908	0.689525	-0.920038	MGwall	no	no	no
Carausius_C12419	Unidentified	0.0819931	0.952979	0	3.10019	N.A.	inf	MpgT	no	no	no
Carausius_C1242	UDP-glucuronosyltransferase 2C1-like	57.0365	12.9577	0.262425	-2.36362	-5.13085	7.48659	midgut	no	no	no
Carausius_C12420	snRNP splicing factor U2AF 35 kDa subunit isoform X1	101.536	94.6272	76.7939	-0.177747	0.105832	0.0622402	no	no	no	no
Carausius_C12421	digestive cysteine proteinase 1-like	32.0805	18.6493	89.0744	-0.631576	2.63592	-2.01185	MGwall	no	no	no
Carausius_C12422	transmembrane protein 189	35.1794	13.9482	11.9605	-1.59342	0.253281	1.33057	AoM	no	no	no
Carausius_C12424	Pig Heart L-lactate dehydrogenase B chain	1.83638	1.09646	1.36271	-0.886707	1.15394	-0.277367	no	no	no	no
Carausius_C12427	ADAM 17-like protease	21.4605	32.9688	18.2596	0.313191	-0.395788	0.0753849	no	no	no	no
Carausius_C12428	lysophospholipid acyltransferase 1	9.75572	0.606548	0.329728	-2.56965	0.571856	1.98928	AoM	no	no	no
Carausius_C1243	Unidentified	22.7141	22.4063	20.994	-0.0149493	-0.050194	0.056439	no	no	no	no
Carausius_C12430	glycogen phosphorylase liver form	32.9488	21.3849	9.91211	-0.643698	-0.80993	1.44357	excretory	no	no	no
Carausius_C12431	Unidentified	7.79857	6.88298	6.87521	-0.674023	0.370187	0.293661	no	no	no	no
Carausius_C12432	Unidentified	76.0036	8.47221	3.69533	-2.92424	-0.717774	3.63394	AoM	no	no	no
Carausius_C12433	Unidentified	0.423575	1.02219	0.478567	0.729668	-1.6022	0.86257	no	no	no	no
Carausius_C12435	Unidentified	7.0199	7.34437	4.82539	-0.0169135	-0.45103	0.459327	no	no	no	no
Carausius_C12438	Unidentified	5.77478	6.14262	3.61384	-0.0542041	-0.347179	0.39419	no	no	no	no
Carausius_C12439	Unidentified	1.84007	23.3271	0.598366	3.47076	-4.94101	1.46256	MpgT	no	no	no
Carausius_C1244	Unidentified	17.854	21.1737	28.2768	-0.475654	1.19226	-0.723667	MGwall	no	no	no
Carausius_C12440	Unidentified	3.22015	5.80263	2.64141	0.505329	-0.896222	0.384341	no	no	no	no
Carausius_C12441	Unidentified	5.52306	7.9163	2.56743	0.40633	-1.56467	1.14898	excretory	no	no	no
Carausius_C12442	Unidentified	1.37155	1.77238	0.765238	-0.299142	0.13395	0.154688	no	no	no	no
Carausius_C12443	G protein pathway suppressor 2 isoform X1	20.9449	12.6212	10.2578	-0.869176	-0.000366965	0.86085	AoM	no	no	no
Carausius_C12444	cell division cycle and apoptosis regulator protein 1 isoform X2	17.4941	15.1866	15.1605	-0.324167	0.47525	-0.161566	no	no	no	no
Carausius_C12445	protein LOC103312814 isoform X2	13.1767	16.9686	9.54487	0.32644	-0.566841	0.228995	MpgT	no	no	no
Carausius_C12448	Unidentified	1.09598	2.60176	0.827703	1.18217	-0.866112	-0.331209	no	no	no	no
Carausius_C1245	Unidentified	211.593	31.2789	229.778	-2.8194	3.19314	-0.3824	midgut	yes	no	yes
Carausius_C12451	serine/threonine-protein kinase 11-interacting protein isoform X1	3.52495	5.26985	2.16434	0.514818	-0.787892	0.262613	MpgT	no	no	no
Carausius_C12454	Unidentified	1.85056	2.6215	2.85188	0.285529	0.480976	-0.775505	no	no	no	no
[truncated: 62,750 more rows]
[truncated: 3 more columns]
