# Supplementary material for: De novo transcriptome analysis of the excretory tubules of Carausius morosus (Phasmatodea) and possible functions of the midgut ‘appendices’
Source: PLoS One. 2017 Apr 6;12(4):e0174984. doi: 10.1371/journal.pone.0174984 (PMC5383107; doi:10.1371/journal.pone.0174984)
Supplement: S2 Table — (XLS) [file pone.0174984.s004.xls]

## Sheet: Sheet1
Pathway	Seqs in Pathway	Enzyme	Ezyme ID	# Seqs in AoM	Seqs in AoM	# Seqs in MpgT	Seqs in MpgT	# Seqs in MGWall	Seqs in MGWall
Retinol metabolism	1	dehydrogenase (NAD+)	ec:1.1.1.105	0	-	1	Carausius_C47318	0	-
Glycerophospholipid metabolism	2	dehydrogenase (NAD+)	ec:1.1.1.8	1	Carausius_C22275	0	-	0	-
Glutathione metabolism	3	thioredoxin peroxidase	ec:1.11.1.15	3	Carausius_C17869, Carausius_C6331, Carausius_C7516	0	-	0	-
Arginine and proline metabolism	1	dioxygenase	ec:1.14.11.2	0	-	1	Carausius_C27200	0	-
Citrate cycle (TCA cycle)	2	dehydrogenase (succinyl-transferring)	ec:1.2.4.2	0	-	1	Carausius_C2967	0	-
Biosynthesis of antibiotics	5	dehydrogenase (succinyl-transferring)	ec:1.2.4.2	0	-	1	Carausius_C2967	0	-
Lysine degradation	1	dehydrogenase (succinyl-transferring)	ec:1.2.4.2	0	-	1	Carausius_C2967	0	-
Tryptophan metabolism	1	dehydrogenase (succinyl-transferring)	ec:1.2.4.2	0	-	1	Carausius_C2967	0	-
Galactose metabolism	1	hexokinase type IV glucokinase	ec:2.7.1.1	0	-	1	Contig2722	0	-
Fructose and mannose metabolism	2	hexokinase type IV glucokinase	ec:2.7.1.1	0	-	1	Contig2722	0	-
Biosynthesis of antibiotics	5	hexokinase type IV glucokinase	ec:2.7.1.1	0	-	1	Contig2722	0	-
Starch and sucrose metabolism	2	hexokinase type IV glucokinase	ec:2.7.1.1	0	-	1	Contig2722	0	-
Glycolysis / Gluconeogenesis	3	hexokinase type IV glucokinase	ec:2.7.1.1	0	-	1	Contig2722	0	-
Neomycin, kanamycin and gentamicin biosynthesis	1	hexokinase type IV glucokinase	ec:2.7.1.1	0	-	1	Contig2722	0	-
Streptomycin biosynthesis	1	hexokinase type IV glucokinase	ec:2.7.1.1	0	-	1	Contig2722	0	-
Amino sugar and nucleotide sugar metabolism	2	hexokinase type IV glucokinase	ec:2.7.1.1	0	-	1	Contig2722	0	-
Pentose phosphate pathway	3	deoxyribokinase	ec:2.7.1.15	0	-	1	Carausius_C28897	0	-
Glycerophospholipid metabolism	2	A1	ec:3.1.1.32	1	Contig52	0	-	0	-
alpha-Linolenic acid metabolism	1	A1	ec:3.1.1.32	1	Contig52	0	-	0	-
Aminobenzoate degradation	7	phosphatase	ec:3.1.3.2	0	-	7	Carausius_C27647, Carausius_C37130, Carausius_C45043, Carausius_C48836, Contig1828, Contig4676, Contig5222	0	-
Amino sugar and nucleotide sugar metabolism	2	chitodextrinase	ec:3.2.1.14	1	Carausius_C40	0	-	1	Carausius_C60314
Pentose and glucuronate interconversions	5	pectin depolymerase	ec:3.2.1.15	0	-	0	-	5	Carausius_C10722, Carausius_C41988, Carausius_C63187, Carausius_C81053, Contig7898
Other glycan degradation	13	psychosine hydrolase	ec:3.2.1.45	0	-	0	-	10	Carausius_C1104, Carausius_C11365, Carausius_C47113, Carausius_C48493, Carausius_C8239, Contig124, Contig1249, Contig2454, Contig2772, Contig937
Sphingolipid metabolism	10	psychosine hydrolase	ec:3.2.1.45	0	-	0	-	10	Carausius_C1104, Carausius_C11365, Carausius_C47113, Carausius_C48493, Carausius_C8239, Contig124, Contig1249, Contig2454, Contig2772, Contig937
Other glycan degradation	13	alpha-fucosidase	ec:3.2.1.51	0	-	0	-	2	Carausius_C31891, Carausius_C405
Various types of N-glycan biosynthesis	1	hexosaminidase	ec:3.2.1.52	1	Carausius_C8384	0	-	1	Carausius_C61099
Other glycan degradation	13	hexosaminidase	ec:3.2.1.52	1	Carausius_C8384	0	-	1	Carausius_C61099
Glycosaminoglycan degradation	1	hexosaminidase	ec:3.2.1.52	1	Carausius_C8384	0	-	1	Carausius_C61099
Glycosphingolipid biosynthesis - ganglio series	1	hexosaminidase	ec:3.2.1.52	1	Carausius_C8384	0	-	1	Carausius_C61099
Glycosphingolipid biosynthesis - globo and isoglobo series	1	hexosaminidase	ec:3.2.1.52	1	Carausius_C8384	0	-	1	Carausius_C61099
Amino sugar and nucleotide sugar metabolism	2	hexosaminidase	ec:3.2.1.52	1	Carausius_C8384	0	-	1	Carausius_C61099
Purine metabolism	2	adenylpyrophosphatase	ec:3.6.1.3	2	Carausius_C10038, Carausius_C9819	0	-	1	Carausius_C8611
Purine metabolism	4	adenylpyrophosphatase	ec:3.6.1.3	0	-	4	Carausius_C1596, Carausius_C48096, Contig178, Contig4338	0	-
Fructose and mannose metabolism	2	aldolase	ec:4.1.2.13	0	-	1	Carausius_C10874	0	-
Biosynthesis of antibiotics	5	aldolase	ec:4.1.2.13	0	-	1	Carausius_C10874	0	-
Pentose phosphate pathway	3	aldolase	ec:4.1.2.13	0	-	1	Carausius_C10874	0	-
Methane metabolism	1	aldolase	ec:4.1.2.13	0	-	1	Carausius_C10874	0	-
Carbon fixation in photosynthetic organisms	1	aldolase	ec:4.1.2.13	0	-	1	Carausius_C10874	0	-
Glycolysis / Gluconeogenesis	3	aldolase	ec:4.1.2.13	0	-	1	Carausius_C10874	0	-
Carbon fixation pathways in prokaryotes	1	hydratase	ec:4.2.1.3	0	-	1	Carausius_C4740	0	-
Citrate cycle (TCA cycle)	2	hydratase	ec:4.2.1.3	0	-	1	Carausius_C4740	0	-
Biosynthesis of antibiotics	5	hydratase	ec:4.2.1.3	0	-	1	Carausius_C4740	0	-
Glyoxylate and dicarboxylate metabolism	1	hydratase	ec:4.2.1.3	0	-	1	Carausius_C4740	0	-
Biosynthesis of antibiotics	5	isomerase	ec:5.3.1.9	0	-	1	Carausius_C10528	0	-
Starch and sucrose metabolism	2	isomerase	ec:5.3.1.9	0	-	1	Carausius_C10528	0	-
Pentose phosphate pathway	3	isomerase	ec:5.3.1.9	0	-	1	Carausius_C10528	0	-
Glycolysis / Gluconeogenesis	3	isomerase	ec:5.3.1.9	0	-	1	Carausius_C10528	0	-
Amino sugar and nucleotide sugar metabolism	2	isomerase	ec:5.3.1.9	0	-	1	Carausius_C10528	0	-
Aminoacyl-tRNA biosynthesis	1	ligase	ec:6.1.1.11	0	-	0	0	1	Carausius_C25018
