# Supplementary material for: De novo transcriptome analysis of the excretory tubules of Carausius morosus (Phasmatodea) and possible functions of the midgut ‘appendices’
Source: PLoS One. 2017 Apr 6;12(4):e0174984. doi: 10.1371/journal.pone.0174984 (PMC5383107; doi:10.1371/journal.pone.0174984)
Supplement: S3 Table — ABC transporters were identified with a profile hidden Markov model search [41] of the transcriptome with an ABC transporter PFAM domain query [42]. ABC transporter names are given with subfamily letter and subgroup number when identifiable. “Differential expression” is based on significantly (p<0.05 based on Cufflinks analysis of the test statistic) higher differential expression in the tissues as follows: AoM = Appendices of the Midgut, excretory = AoM & MpgT, MGWall = Midgut Wall, midgut = AoM & MGwall, MpgT = Malpighian tubules, no = no differential expression, rear = MpgT+MGWall, zero = no significant expression in any tissue type. (XLS) [file pone.0174984.s005.xls]

## Sheet: TableS3-ABCTrans+seqs.csv
Category	Contig Name	Description	RPKM AoM	RPKM MpgT	RPKM Mgwall	Contig Sequnce	Contig Length (bp)	Differential Expression
ABCA1	Carausius_C42301	retinal-specific ATP-binding cassette sub-family A member 1	2.25043	1.48822	2.91541	CGCTATGAGCTGCCCCAGGAGTCTCTGAAGCTGTCCTGTGTGTTCCGCGATATGGAGCAAGCCAAGCAGGATGGCCTGCTACTCGACTATTCCTTGTCGCAAACCACGCTAGAGGAAGTCTTCATGAGATTTGCAAAAGAGCAGATAACTGATGAAAAAACTGTGCCACAGGGATTACGTGTGCATTGTGCTGCATGCTGCAGTTCATGTTTTGGGCGTTGCTTCAGACCAGCAGCTGAAGAA	243	no
ABCA1	Carausius_C6295	ATP-binding cassette sub-family A member 1 isoform X1	51.9124	4.0475	6.93906	TGTGGCTGTTCTGCATGCTGCGAGGAGTTCCTAAGCACGACATACCCTTAACCATCTACAAGCTGGCCGACCAGCTTCTCTTCACTAAACACCTCGACAAGAAAGTTAAGCAGTACAGTGGTGGGAACAAGAGGAAGCTCAGCACGGCTGTAGCTCTGATAGGAGACCCACCTGTAGTCTACCTGGACGAGCCCACGTCCGGCATGGATGTGGTGGCGAAGAGGCACCTCTGGAACGTCATCTGTCACGTGAGAGACAGCGGCAAGTGCATTGTGCTCACGTCTCACAGCATGGAGGAATGCGAAGCTCTGTGTACGAGGATTGCCATCATGGTCAACGGGCAGTTCAGGTGCCTCGGACCAACCCAGCATCTCAAAAACAAGTTCGCTGAAGGGTACA…	671	AoM
ABCA1	Carausius_C6676	retinal-specific ATP-binding cassette sub-family A member 1 isoform X2	9.02826	4.59026	6.24147	ATGACCTTCCTACAGTTACGAATGCTACTATGGAAGAATTTTGTTTTGAGGAAACGACAAAAGGTGCGATGTGTGGTGGAAATAATATGGCCTTTGTTTCTCTTCTTAATTTTGATGTGGGTACGCACCAGAGAACTCAAAGAGTACATTCATGAATGTCATTTTGATCCGAAAGCCCTGCCGTCTGCAGGTCAGCTGCCATTCCTCCTAAGCTTTTTCTGCACCTTTAACAACACTTGCTATTCATTTGACAGATCACACAATAACAACCCTGATTCGTATAACAATTCAATACTTTCTCGACTTATGACTGATGTTGAATACGTTCTGGGAAATGAAACAACATTGCAGAAAATCAAGAGTGCAAGCAGTGCTGTGAAAGACTTCAAAGATTTGACA…	5094	no
ABCA1	Carausius_C9477	ABC transporter ATP-binding cassette sub-family A member 1	29.0161	2.32756	2.43742	CAGAACCTGCACTCCCGGTTGGCATTGAGATCAAGGAGCTAAGCAAGATGTACAAGAAGAAGGTGGCGGTGGACAGCCTGAGCCTGAACATGTACGAGGGGCAGATCACGGTGCTGCTGGGCCACAACGGCGCGGGCAAGACCACGACCATGTCCATGCTGACGGGGATGATCACACCCACCAGTGGCACGGCCGTCGTCAATGGCTACGACGTGAGGACCGAGATAGACAGAGTGCGCGAGAGCCTGGGAGTGTGCCCACAGCACAATGTGCTCTTCGACGAACTCACGGTCGCCGAGCACATGTACTTCTTCGGGAAGCTGAAAGGCATGGAGACTCATGAAATCGAAGAAGAAACGCAGAAGTACCTGGGCGT	376	AoM
ABCA2	Contig5459	retinal-specific ATP-binding cassette sub-family A member 2 isoform X1	8.10823	3.81513	4.38099	CTGGCGTTCAATGAACAAGCTTACGTCTCCGAGCCAAACTTCCCAGGTCTGGTACTGCTGTTGATCCTATACGGGTGGGCTATCATACCGCTGATGTACCCGGCCAGCTTTGTTTTTTCAGAGCCTAGCACTGCATTTGTAGGTCTGGCTTGCACTAATGTGTTCATAGGGGTCATCACCACTATTGCTACATTTGTTCTCGAGATATTTGATGATGAAGAACTGAAATACATAGCGAGCATCATCAGGCAAGTGTTTCTCATATTCCCACACTTCTGCCTCGGGCAGGGCCTCATGAACATAGCAGGAAACCACTTTGCATCTCAAGCACTTGCTGTGTATGGAATTACAATTAAAACAAACGTACTTAAATGGGGTATCCTGGGGAAGAACCTCTTT…	1290	midgut
ABCA3	Carausius_C11277	ATP-binding cassette sub-family A member 3 isoform X1	49.7585	3.01164	3.6217	ATGGCTCGGGCGTGGTCCAAGTTCTGGCTGCTCATGTGGAAGAACTGGATGATGCAGCGGCGACACCCAGTGCAGACCGTTGTCGAGGTCTTGGCGCCTGTCTTCTTCTCCGCGCTTCTGGTCGTCATACGCAGCCTCGTGGACCCGGAGCAGTTCACGGAGCCGACCCTCTACCAGCCCTTCTCGCCGGACAACTACACCGGCAC	206	AoM
ABCA3	Carausius_C12133	ATP-binding cassette sub-family A member 3	16.5605	18.3775	7.20125	AAGGCCCAGGTGCCGTCCATACCAGAGCAGCTCACTAGTGATCCACGCTACTTCGACCGTGACTCCCTGGCCGCGGGCGCCCGCCTGCGCAGCACCACGCTCCTGTACGCACCCAACACCACCTTCGCACGCACCATCATGGCCGGCGTGCAGCGCAGGGTCTACGCCAAGGGCACGCTGGCGTTCAGCTCGGAGCAGGTCCTGGTGGAGCACTACGTGCGGATGAGGCCGACCAGCGAGGTGGACCAGGCAGTGTTTGGTGTCGTGTTCGAGGGCAACGATGTGCAGCTGCGGTACAAGATCCGCTGCTCTCACGGCGTCTGGCAGACGGACCGCCTCTTCCCCATCGTCAGCTTCCCCGGCCCCATGGACAACTCTGATGTGTACTTCAGGGACGAC…	2310	excretory
ABCA3	Carausius_C2976	ABC transporter ATP-binding cassette sub-family A member 3	21.4707	6.6355	43.8631	GGCGTGTCCCTCACCAGCATGGAGGAGGTCTTCATCAAGGTTGGTCGAGAGCAAGAGGCGCAAGATGAGTCGACCACCTTGCCTTTGGATCAGAAACTACAGAGAGTCGAGGATCACGACAACAGCAGCCATGCAAACTCTACATACAACTTGAGTGACTCGACAGTTGCAGAGACGCTGACTGGTTGCAAGCTGGTGCTCAACCAGATCCTCGCAATGCTGTTCAAGCACGTGCTTCACACTCTTCGCTCGTGGGCCACCTACCTCCTACACGTTATCTTGCCAGTCCTCTACCTCGTCATAGCTCTGGTAATGAACAACAGATCTGTCGCGACGTCCACGCTACCAGCTCTGGAATTGAGCCTGAAGTCTTACAGCAGCCCAGTGACTCCAGTGGAA…	1615	MGwall
ABCA3	Carausius_C33826	ATP-binding cassette sub-family A member 3	13.7187	1.38207	2.69157	TTCCCGTACCCGCCGTACCTGAATGACCCTCTGCTGCTCGCCATGGAGAGCATGGTGTCCCTCTTCATCATGCTCAGCTTCATGTACACCTGCATCTCCATAACCAAGGTCATCGCCCACGAGAAGGAGCTCCAGCTCAAGGAGTCAATGAAGATCATGGGGCTTCCTAACTGGCTACACTGGACCGCCTGGTTCCTCAACAGCTTCCTGCTGCTGCTGGTGTCCGTGGTACTAATGGTGATACTCATGAAGGTCCCATGGTACGCCACGAGTGACATTTCGATGTTCACCAAGTCTAACGGCGTCATCATTTTCATCTTCCTTATTCTGTACGCCGTCTCCACCATATG	350	AoM
ABCA3	Carausius_C38219	ATP-binding cassette sub-family A member 3	1.07533	3.67424	1.15045	GTAACTGCCTTCTACGTAATGTGCCAAATAAAGGAGAGGGTCAGCAAGTCCAAACACTTGCAGTTTGTGTCGGGAGTTGAAGTGCTCACATACTGGAGTGTTTCATACATCTTGGATATGGTTTCTTTCATGCTCGTCACACTAGCCATCTTGGGAACCATGCTGGCATTTCACGAGGATGGCTATCGCACAACTGACCAGTTAGGTCGATATTTTGTGTTGTTCGCAAGTTTCGGCTGTGGTATGCTTCCGCTGATGTACGTGGCATCTTACTTTTATTCATCACCTTCAACAGGTTTCACCAGAGTTGTCATGTGGAATGCTTTCACAGGTGTTGCTGGATACCTGATGGTCAGCATCCNGCCGGACCTGGCCCTGCAGAACCTGGCCAGCACCATA…	1483	MpgT
ABCA3	Carausius_C48805	ATP-binding cassette sub-family A member 3	0.709129	3.32546	0.721916	ACAGGTGGTGAATTTATTAGCTACGAAGTTGGTGATAACTTCTTACCACTGCATGATTAAACTCTCAACTAACATTGCAGCCACGGTAGCAGGATTGGGATGGTTCCTCTCATACTCTGTATACCTACTTATGGGGGTTAAGTACCACGATATGTCCTTGAGAAGCAAGTTGGTATCCTGCCTTTTCTCTAACACTGCCATGGCTTATGGGGTGCAAATCATAATGATGCATGAAGGAACAGGAAATGGTTTATGTTGGTCTTCAATATGGAAACCTGCAATGCCAGATGATAACTTCTTATTTGGTCACGTACTGATAATGATGATTGTNTTTCCTTTGCTGCCATCATACTGGTGCGGTAACAGGCGAGTTGCTAAGAAAGCAGACGAAGAAGAAGG…	2264	MpgT
ABCA3	Carausius_C68428	ATP-binding cassette sub-family A member 3 isoform X1	4.08061	4.0094	5.65313	GTACATTTTAAAGGCAATGTCATCAGAGGGTGTGATAATATTTCTGTTTGGTTGCAGGAAACAATGAAGATAATGGGTTTGCCAAACTGGCTGCACTGGACTGCGTGGTTCATAGAGAACTTTGTCCTGCTGACAGTGTCCGTCGTTCTCATGGTTGCCTTGGTGAAAATCCCCTGGGTGTCTGGNNNNNNNNNNNNNNNNNNNNNNTTCCCTCCTCTTCGTCTTCATGCTGCTATACGTGTCTGCTACCATAGCCTTCTGCTTCATGATGTCCGTGTTCTTCTCGACTGGTAAGCATCCGGGACTGCATTTGTATAAAGCT	322	no
ABCA3	Carausius_C8611	retinal-specific ATP-binding cassette sub-family A member 3	2.78373	0.729753	7.2941	GAGAAAGAGTCGCAGATGAAGGAGTCTATGAAAATAATGGGACTACCAAACTGGATGCTTTGGACTACGTGGTTCATTAACAACTTCCTACTCCTGTTAGTCTCCGTAGTATTAATGGTGGTAGTAATGAAGAGTCAATGGTTTTCTTCATCCGGTTCTTCATTATTCACCAAGTCAGATGGTGTAATCATATTCATCTTCCTTCTTCTATATGCTGTCACCACCATATGCTTCTGTTTCATGATCTCTTCATTTTTTTCCAAAGCGAGGCCTGCGGCGTCGCTGGCCGGAATGTGCTGGTTCGTGACGTANNNNNNNNNNNNNNNNNNNNNNNNNNNNNNNNNNNNNNNNNNNNNNCTGCAGTGGTCTTCAATATGGAAGCCTGCCACTCAAGATGAC…	839	MGwall
ABCA3	Carausius_C9476	ABC transporter ATP-binding cassette sub-family A member 3	12.2999	0.909708	1.5191	ACTAATTCCCAAGCTCATGCCCTGTCTGGGGGCATGAAGAGAAAGCTTTCTGCAGCCATCGCCCTTTGCGGCCGTTCTAAGGTGGTGATCATCGACGAGCCCACGTCAGGCATGGACCCGGCGGCGCGCAGGACGCTGTGGAGCCTGTTGCAGCTGGAGCGGCCTGGCAGGACCATCGTCCTGACCACACACTTCATGGACGAGGCTGACTTCCTCGGCGACAGGATTGCCATCATGGCCTCCGGCCAGCTGAAGTGCTGCGGC	264	AoM
ABCA3	Carausius_C9737	ABC transporter ATP-binding cassette sub-family A member 3	53.8606	6.2007	9.51694	CACGTCGACAGCTTCGGCGTGTCGCTCACCAGCATGGAGGAGGTCTTCATCAAGGTTGGACGGGACGAGGAGCTGACCCTGCAGAACGGCCAGTTCGAGTCGATCAGCTTGTCCGTGGACCAAAAGTTCTACACTTCAGAGCTTAACGACGACAGCAGCTATGGGAACTCTACATACACCCTGGGTGACTCGGCACTGACCGGCTGCAGGCTGGTGCTCAACCAGGTGCAGGCGATGCTGGTGAAGCACGTGCTGCACACTTGCCGCGCCTGGGTCGTCTTCCTCATGCACATAGCCATGCCGGTGTTCTTCCTGGTGCTGGCCATCCTGATGGGCAACATGTTCGTGCCCGTCACCGTGCTGCCGGCCCTGCAGATGGGCCTCGAGTCTTACAACAGC…	2302	AoM
ABCA3	Contig3846	ATP-binding cassette sub-family A member 3	16.2902	6.74875	32.5898	TTCATCCGGTTCTTCATTATTCACCAAGTCAGATGGTGTAATCATATTCATCTTCCTTCTTCTATATGCTGTCACCACCATATGTTTCTGTTTCATGATCTCTTCATTTTTTTCCAAAGCGAGGTCTGCGGCGTCGCTGGCTGGAATGATCTGGTTCGTGACGTACATACCGTACATGTTCCTGCAGCTTAGCAACCAGTCGCTCGCCCTGGGCACCACGCTGGCCGTGTCGCTGTTCTCCAACTCGGCCGTGTCCTTCGGCCTGCAGCTCATTCTCACGTTCGAGGGCACAGGTGAAGGCCTGCAGTGGTCTTCAATATGGAAGCCAGCCACTCAAGATGACAACCTCCTTTTTGGCTACATCGTCATACTTCTGATCGTTGATGCGTTCCTGTATTT…	3739	MGwall
ABCA3	Contig3956	ATP-binding cassette sub-family A member 3	20.8478	5.22291	33.4936	GGACGTGGTCCAAGTTGTGGATCCTGCTGTGGAAGAACTTCACCCTGCAGAGGAGGCACCGCGTGCAGACCCTCGTGCAGATACTCGTCCCGGTGCTGTTCTCCTTGCTGCTGGTCGGCATACGCAGCATGGTGAAGACCGTGCGGTCCACGGAGACGACGCTGTACGAGCCCTTCTCGCCGGGCAACTACACCGGCACTGCCGTCGACAGCGTGGCCAACTCCTCCCTGGCGGCGGGAGTCCGGGTGGCGTATTCTCCTGCTGGACCGGCTGTGGACGCCATCATGACGAGAGCAGTCAAATATTTCCACCAAGGAGGTGTGGCTTATCAGTTTCCGAATGAGGACGATCTTCTTGCGAATCTAATCCGACCAAACGCCATGAACAATACGCTTGCTG…	844	MGwall
ABCA3	Contig4223	retinal-specific ATP-binding cassette sub-family A member 3	15.3499	18.2935	6.87303	TACGCCTGCGACCAGCGCCACGTCTTCTCAGACCCCCTCGAGCTAGAGACGCTGTGCCTGCTGCTGGTTGTGTACGGCCTGAGTGCCATCCCCTGTGCCTACTTCTTCAGCTACTTCAAGAGGACCGTCGCCAGCGGCTTCGTCCTCCTCCTCGTCACCAACATGCTCATAGGCGTGCTGATGTGCATCGTGGTGTTCGTGCTGGGGCAGAGCAAGGACGAGAACATGGAGAGAGCGGCGGCCGGGCTGCGCTACACGCTCATGCTGCTGCCGCANNNNNNNNNNNNNNNNNNNNNNNNNNNNNNNNNNNNNNNNNNNNNNNNNNNNNNNNNNNNNNNNNNNNNNNNNNNNNNNNNNNNNNNNNNNNNNNNNNNNNNNNNNNNNNNNNNNNNNNNNNNN…	1542	no
ABCB10	Carausius_C32891	TPA ATP-binding cassette sub-family B member 10 mitochondrial	8.57292	4.98632	4.17868	TGTCAAGAGCTTCAGAAAGTCCGATCTGAGGAGGTTGCTATCTTTAGCAAAGCCTGAAAAATGGAAATTGTCAGGGGCAGTGTTGCTGCTGCTGGTGTCCAGCAGTGTTAGCATGGCTGTGCCGTTCTGCCTGGGGAAGGTCATAGACATCATATACACCGCAGATGCTGACCAGATGCGGGAGAACCTCAGCACGTTCAGTGGCATATTGGTGTGTGTCTTTCTGCTGGGGGCTGCATGCAACTTTGGTCGTGCCTACCTCATGAGCACTTCAGGTCAGAGGATCACGCAACAGCTACGGAAGACAGTGTTTGCATCTATCATGAAGCAGGAAGTGGCATTCTTCGACAAAAACAAGACAGGAGAGCTAGTGAATAGGCTATCAGCAGACACGACGCT…	1603	no
ABCB10	Carausius_C42773	mono ATP-binding cassette sub-family B member 10 mitochondrial	0.901107	0.424289	0.321472	GCTCTGGAACACATCATGAAGGGCCGAACCGTTCTCACAATCGCACATCGCCTCTCAACTATCAGGAACGCTGACCAGATAGCTGTATTGGAGGGAGGTGAGGTGGTCGAGGTTGGCTCCTATGCCACACTTATGTCGCTTCCCAACGGAGCATTCAGGAAGCTCATCCAGCACCAGACTTTCCAGGACGTGAACGCCACCAACTGCCAGT	211	no
ABCB6	Carausius_C8320	ATP-binding cassette sub-family B member 6 mitochondrial	36.1409	41.7576	19.7257	TTGAGTGAAGTATGGATAAATCATGGAACATCTCAGTGCTTTATGGAAACAGTTTCCACAAGCATTATTGCTGGATTCATCTTTATCTTTGGTTCAGTGCAGCTGTGGATATACAAAAAGTATTCAACAAGAGTGTCACAAATATCATTACCACATTCAAAACTATACTATACACAAATTACATTCACTGTGTTTTTATCAGTTTTGGCAGTAATAAGATTTATTCTTCAAGCAACTATATTAAATGATGGCGTTCTGTCTGGTTACATGATAATGTCACTGCTGTATGCAGTGAGTGTCTTCCCTTTCTCACTTCTGCTTATCACCATTGAGCGCCATTTTTTACTACCTTCTGTTCCTACTCGAGGCCATGGGCTCATTCTGCTTCTTTTCTGGACT…	2455	MpgT
ABCB6	Contig1352	ATP-binding cassette sub-family B member 6 mitochondrial ribosome-associated GTPase 2 isoform X1	7.89141	6.74302	3.9959	GTAGGCACGGTGGTGCGGGCGGCCAGTGGTGTGGTTGTGGCTGACCTACGGCACGAGGGCTGCATGTTCGTGGCTGCGCGTGGTGGGGCCGGAGGCCACGGCAACCACTTCTTCGCCTCGGACACACTGCAGAGTCCTAAAGTAGCAGAGTTCGGGGCTGAGGGAGAGGACTTGACATACGTGTTGGAGGTCAGCAGCATGGCGCACGTCGGTCTGATAGGGCTGCCTAACGCAGGCAAGAGCACGCTGCTGCGCGCCATCTCGCGAGCGCGGCCCAAGGTTGCTCCCTACCCCTTCACCACGCTCAAGCCGCACCTGGGCGTCGTGCAGTACGACGACTACGAGCAGTTGGCAGTGGCGGACCTGCCGGGCCTTGTCGAGGGCTCGCACAGGAACCGC…	783	no
ABCB7	Carausius_C10940	ABC transporter ATP-binding cassette sub-family B member 7 mitochondrial	6.28	7.43566	4.80549	CGTGAATGTTTTCATTTCAGTACAGGGTCTCTTTCGAGTACCATCGCCCCAGTCAGCACAACTGTTAGCAGTACAGACATGTTAAAAGCAATGATGGGCTATATTTGGCCCAAAGATGATCAGAAAGTTCGCACACGAGTGTCTGTTGCTTTCGGCCTTTTAATAGGTGGGAAACTATTGAATGTTTCTGTACCATTCACTTTTAAGTATGCTGTCGATCATTTAAATACACATCTCCCCATGTCTAGTAATGGTGAAGCATTCTTGAACATGTCTACCCCTTCTGATACAGTGCTGACAGTCGCTGTCTCTCTACTGATTGGGTACGGCGTAGCACGGGCTGGAGCAGCAGGTTTTAATGAACTCAGAAATGCTGTATTTGCTAAGGTTGCTCAACGG…	1897	no
ABCB8	Contig2578	ABC transporter ATP-binding cassette sub-family B member 8 mitochondrial isoform X1	8.38694	8.9781	4.53226	ATGGGCGCCGGCGCCCGTGTCTTCCAGTTCATGAACCTTGAGCCGTCGATGCCTCTGTCGGGTGGCAGAGTCATCCCCTACCACTCGCTGGTGGCAGACGTGGAGTTCAAGGACGTCACCTTCGCTTACCCTACGAGACCAGGCCAGGTGATACTGAAGAACTTCAACCTGCGGCTTCCTCCCGGCAAGACGGTGGCAGTTGTGGGGACGTCGGGGAACGGCAAGTCCACGATCGCTGTCCTTCTGGAGAGGTTCTACGACGTAAATGAAGGCAGCATAACGCTGGACGGAGTGGACATCAGAGAACTGGACCCGTCTTGGCTGCGAGGTCGTGCTATCGGCTTCATCAACCAGGAGCCGGTGCTGTTTGCGACGACCGTCGCGGAGAACATCCGGTAC…	840	MpgT
ABCB8	Contig4371	ATP-binding cassette sub-family B member 8 mitochondrial	16.8596	15.2729	9.77936	ATGATCTGGAACGCTGGCAGCCTGTGCAGGGCGGCCACCCTGCCCCTGAGGAGCGCGTGGCAGGCCCCGCGCGGGCTGGGGAGATGCGTCCCCCCGCGGGTGAGGCAGGCCGCTAGCAGCCGCGCCTCCCCCGCGAGGCCTACACTCCTCAGGTGCTCCGTTGCTGCGGCGTCGTGCTGGGCCGTGAAGCTGCTGGCGGGCCGCGGCGTGGTCCGCTGCGAGGCGCGCTCCCACGCCCCGAGTGTCGCGGACGTTCCCGTGCTCGCGGGCGGCGAGGGGGAACCGACGTTTGACTGGAGGAGGTTGCTGGTCTACCTGCGGCCCCACGTGTGGTTGCTCCTGGCCGCCGTCGCTGGGGCGTTTGTCGTGGCGCTGCTGAACATAGAGATCCCGAGGCTG…	1094	no
ABCC11	Carausius_C19188	ATP-binding cassette sub-family C member 11 isoform X2	28.9765	24.369	23.5548	AAAAAAGATAATTAGGAAAGATGCACAAGGAAACAAGACTGAAAAAGAGCATTTGCAGCCATTAGCTGATGGTGAGATACAGTATGTCAACGTGCTGTTTGACATCAACATTCATGTTGGGAAGGGCCACCTTGTTGGAGTGTGTGGGCAGGTCGGATCNNNNNNNNNNNNNNNNNNNNNNNNNNNNNNNNNNNNNNNNNNNNNNNNNNNNNNNNNNNNNNNNNNNNNNNNNNNNNNNNNNNNNGAAAAGTTTCGAGCCAAAAGGTACTACGATGTGCTGTACCACTGCTGCCTGACCGAGGATATCAACTTGTTGCCTGGGGGTGATGAAACTGAGATTGGAGAACGGGGAATCAATCTTTCCGGTGGACAGAAGCAACGGGTGTGTCTGGCCAGAGC…	1279	no
ABCC8	Carausius_C21555	ATP-binding cassette sub-family C member Sur	3.45757	2.82523	1.63969	CAGCAGCAAAGGGAACCGATGTAGGGGCCATCACAAACCTAATGTCGGAAGATGCATTCAACGTCATGTCGTTCTTCTGGATAGGACACTATATATGGGCAATCCCCCTCAAGATAGGTGTCCTGATGTACTTGCTGTACCTGAAGCTGGGCTGGAGTGCTATCATTGGCGCTGCCTTCTGCATTCTCATCATGACTCCTCTCCAGTTTCTCATTGGCAAGAACATGTCGTCCAACTCGAAAGCCATAACAGAACTCAGTGATGAACGTCTGAGGAAGATGAATGAGGTTCTTCAAGGCATCAAACTTTTGAAGCTGTATGGCTGGGAATGCATCTACAGCAAGAAAATCATGGAGACAAGGCAGAAGGAGCTGAAGTTGCTGGACAAAGATTCCCTGT…	3999	no
ABCC-MRP	Carausius_C11394	multidrug resistance-associated protein lethal(2)03659	5.35622	41.8762	8.05604	ATGGAGTCTTCGGAAAGAGTGAAGAGGCCGGACAATCCGCGAGCAACAGCAAATATTTTCAGTGTATATTTCTTTATATGGGTATGGAGAATATTCAAGAGAGGAATGAAAAAAGAGTTGGATGCCAATGACCTTTTTGTGCCTCTAGATGAACACAAGTCTAATTACTTGGGAGACAAATTTGAAAGAGCTTGGAGACGTGAAGTAGCCAATAGAAAAAAACCCAGTTTGTTGAGAGTTTTAGTAAGATGTTACTTTTGGGAATATACTTTATACTGCACGCCTGTTGCAATAATGGAGCTGCTTTTTAGGGTATCGCAGCCCTTGTTTCTGGGGCAGCTGATTCAGTATTTTGAGCCTGGCAGCAGCATCTCATTGAGGATGGCGTACATCCACGCT…	1176	MpgT
ABCC-MRP	Carausius_C12004	multidrug resistance-associated protein lethal(2)03659	68.8834	3.7045	23.5735	ATGGAAGCAGAAAAAAACTACGAAAACATAAACCCCAGGGTCAAAGCGAATCCATTTTCATTGCTTATATTCTGGTGGTTGAAAGACCTCTTATGGAAGGGCACCAAGAAAGAACTAGACTACTCAGATCTGTATGACACATTGCCCGTGCACAAGTCTTTGGTTCTTGGATACAAGCTGGAAAGGAACTGGCTGGCGGAGTTGGAGGACTCGAGGTCCAATCAAAGACGTCCCAGTCTTCTGAAGACCATCTGGAGAACTTTCCGCATCCGCTTCATCTTCTACGGCTTCGGATTGTTCGTACACAGCTGTGTGTTCGCCGTGCTGACGCCGGTGCTGCTGAGGCTGGTGGTGCAGCACTTCGGGCCCGACGTGACCAGCACGTGGGGGGAAGCCTGC…	1546	AoM
ABCC-MRP	Carausius_C12718	multidrug resistance-associated protein lethal(2)03659	5.04032	49.5056	6.27547	GCCGTCGACACGCATGTGGGGAAACACCTGTTCGAGAACTGTATCTGCGGCTACCTGAGGAACAAAACTTGTATTCTGGTCACGCACCAGCTGCAGTTCCTCTGTGATGTGGACCACATTGTCATTCTTAGAGATGGGCGCGTGGAGGTGGAGGGCACATACAGCGAACTGCAGCAGAGCGGCCTGGACTTCGCGAAGCTGCTGGGCGAAGTGAAGGTAGCCGAGGCGGATGACGACGAAGACACAACCTGGCTCCAGGCTGCAGCCAAGCGGAAAAGAGACACTTCCATAGGGAGTAGCACCTCGTCACTCAGCCAGGGCCTGAACGACAAGGACGCTCCTCCAGAAGTAACCGAGATGAGGACGCGTGGCAACATCAAGCTCACGACGTACACCTCG…	1254	MpgT
ABCC-MRP	Carausius_C13813	multidrug resistance-associated protein lethal(2)03659	51.4822	2.73384	18.1935	GGCGGCTGGCCCTCCGTCGCCGGCCTCGTGCTCGTCTTCCTGCTGTGCCAGGCCGCCGCCTCCTCCGCCGACTACTGGGTCGCCTTCTGGACGAAGGAGGAAGAAGCGCGAGGGCTGTACACGGAGTTCCAGCCCGAGGTGTTGACGACGAACCAGACCTCGGTCGGCAACTGGACCAACCGCCGCGCCGACAGGGAGGAGTTAGCGACCGACCCGCCGCCGCTCGCCAACACGACGTACCTGCACCTCGCGGACGACCTCGCCAACGGCACGTGGTCGCCGGACGCGCCGCTGCTCGCCCGGGAGACGTCGCTGTACGTGTACGCGGCGTGCGTCGCTGCTACGGTGCTGCTCACCGTCGCCAGGTCGCTGCTGTTCTTCCGGGCGTGCCTGGCGGCC…	895	AoM
ABCC-MRP	Carausius_C19670	multidrug resistance-associated protein lethal(2)03659	1.91517	17.96	3.69378	ATGGACACTGGCAGGAAGACTACTCGGCCGCCCAACCCACGGGCCTCTGCTAACCCTCTGTCTGCACTCACGTTCCTCTGGACATGGAGGACGTTCAAGAGTGGCATGAAGAAGGAGATGGAGNNNNNNNNNNNNNAGAAACAGCTGGTCGGCAGGAAACGCCCGAGTTTGCTGAGGATTATTGTGAAGCTTTTCTTCTGGAAGTTTGTTGTGTTTTCAATACCTATGACGATCATGGAACTGGTGTTCAGAGTAGCGCAGCCCATCTTCCTCGGCAAACTGATCCGGTACTTCGAGCCAGGAAGCGCCGTGACCTTGCAAGAGGCTTACATGAATGCCTTCGGGCTGATAGCCTGCAGCGGCACGTCTGTCTTCGTCAGGCAGTCGTTTCTCATGGCG…	530	MpgT
ABCC-MRP	Carausius_C19985	multidrug resistance-associated protein lethal(2)03659	19.6706	3.8143	9.4357	GCATCAAGTGGCGCAGACTACTGGGTTACTTTCTGGACACGAATGGAGCAGGCACGGCTTGAACAAGCTAACTGTTTCACTTTGAGTAATGGAACGGGAGTGGCCTATAATGGAAATACGACAGCTGGCTTGTTCCTAGCTCCCGACGAACAAGAGCTAAACTCTACCAACAACTTCACAACTGCACTGCCATCAGGTGCAGACATGCCGCAGGTGAACCGTACCTTCGACAATTGTTCCAACATGAAGCCAATTCCGTTCAGCACTGAAGTCTCACTTTATATCTACGGTGGCTGCATTGCTGGCAGTGTTGTCCTGACATTGCTTCGCTCAATATTCTTCTTCAAAGTGTGCATGACTTCGTCTGTCAATTTACACAATACTATGTTCAACAGCATT…	1288	AoM
ABCC-MRP	Carausius_C21015	multidrug resistance-associated protein lethal(2)03659	2.8164	25.4352	2.794	CCTGTTGCAATAATGGAGCTGCTGTTTAGGGTATCGCAGCCCTTGTTTCTGGGCCAGCTGATACAGTATTTTGAGCCCGGCAGCATCATCACGTTGAGGATGGCGTACATCCACGCTCTCGGTGTCCTGGTGTGTACTGCAGCCTTCATCTGCGTGAGGCAGCCGTTTATGATGTCCACTTTACACCTGGGGATGAAGATACGTGTTGGTGTTTGTTCAGTTATATACAGAAAGGCCCTTCGGCTGACCCAGACGGCTTTCGGCGAGACAACTGTTGGACAAGTAGTGAACCTCCTGTCCAATGACGTCAGCCGGTTTGAGTCGTGTCTCACGCATCCTATTTACTTGTGGTTGGGTCCAGTGCAGGCTGTTGCAATCACGTATTTTATGTGGACGACT…	706	MpgT
ABCC-MRP	Carausius_C23019	multidrug resistance-associated protein lethal(2)03659	4.60346	3.59385	2.219	GCCCACAGGCTTGCGACCGTCATGGACAGTGACCGGGTGCTAGTGATGGATGCTGGGACCATGGTGGAGTTTGACCACCCTCACGTGCTGCTGCAGAACCCAGACAGCTTCTTGTCTCGGCTGGTGGCCCAGACCGGACCCGGCATGCAGGGCTTGCTCAAGCATATGGCTGCAGAGAGCTTCAGGAAGTTAGAAGCCATGGTAGCTGCTAAGAAATGA	219	no
ABCC-MRP	Carausius_C27713	multidrug resistance-associated protein lethal(2)03659	3.10592	11.5602	3.11785	GTGTTCGGCGGAGGCGTCCTGGGTGGTGATGTGGGGTTGGCCATCTCCCAGTCCCTCAGCCTCACGGGCATGTTCCAGTGGGGCATGCGGCAGTCCGCAGAGCTGCAGAACGTCATGACGTCTGTCGAGCGGGTCCTCGACTACACCAAACTGGACAGTGAACCAGCACTGGAATCAGANACTGACCCACCAACTTTGAAGAATCTTAATTTTACTATTACACCTGCAGAAAAAGTAGGAATTGTTGGCAGAACTGGTGCTGGCAAGTCTTCCCTGATAGCTGCACTCTTTCGACTGACTCACATTGAGGGTTCCATCTTAATTGATGGCGTAGACACACAGTCCATTGGATTGCATGACCTGCGCAGAAAGATCTCCATCATCCCACAGGAGCCAGTG…	878	no
ABCC-MRP	Carausius_C27714	multidrug resistance-associated protein lethal(2)03659	3.76288	62.788	5.20602	GTGTTCGGCGGAGGCGTCCTGGGCGGTGATGTGGGATTGGCCATCTCCCAGTCCCTCAGCCTCACTGGCATGTTCCAGTGGGGCATGCGGCAGTCCGCAGAGCTGCAGAACGTCATGACGTCTGTCGAGCGGGTCCTTGACTACACCAAACTGGACAGTGAACCAGCACTGGAATCAGAGACACGTAAAAAACCAACTGAAGACTGGCCCACTAAAGGCAGTGTGGTGTTTGATAATGTTTTTCTGTACTATTCTACTACTGACCCACCAACTTTGAAGAATCTTAATTTTACTATTACACCTGCAGAAAAAGTAGGAATTGTTGGCAGAACTGGTGCTGGCAAGTCTTCCCTGATAGCTGCACTCTTCCGACTGACTCACATTGAGGGTTCCATCTTA…	1008	MpgT
ABCC-MRP	Carausius_C28500	multidrug resistance-associated protein LOC107170714	0.597702	0.176552	0	TGAGAAAAAAAAGCTTGTGGACTTTCTAAAAACACTTGGTGTTTCAAGAGTGTCTTCGCTAACAACAAGGAAACAAAAACTGTTCAGGCAAGTTCAAGGTACTGTGAAGTCTGTTAAGCGTTTACGTCAGAAGCTAAAGAAACAGAAAATGAGTTTTCAAGAAACCATTGAATCTGCTAAAGAGCTAATGGCGAAAGAACTTAAAGACTTGTCACCAGCAGCATATCATCTTCTTGCTTCACAGTTGCGTTGCAGGAACAGAAAACCTAAAGGGAGAAGGTGGACATTAGATGAAAAACTTTTGTCTCTTACCATTTACAAGAGAAGTCCTACCTGTTACTCACTACTGAGGAAAATGCTTATTTTGCCAACCAAACGATCATTACAGGCAGTCTTGAA…	435	excretory
ABCC-MRP	Carausius_C3034	multidrug resistance-associated protein lethal(2)03659	9.32862	15.5274	9.97791	TCTCTACGGTTGACCATGACTTCGCTTGGCGAGACCACTGTGGGTCAAGTGGTGAACCTGTTGTCGAACGATGTGGGACGTTTTGACCTATGCATCATCAGCACACATTTCTTATTGCTGGCCCCAATTCAGGCTGTGATTGTCACATACTTTATGTGGGATGCTATGGGCATCTCCGTAATCATCGGCGTCCTTGTTACACTCAGCTTCATACCGCTGCAAGGCTTCCTCGGGAAGAAGATAGCAGCGCTGCGTCTGCGGTGTGCCTTAAGGACAGATGAGCGTGTGCGTCTCATGAATGAAATCATCTCGGCTATCCAAGTGATCAAGTTTTACACCTGGGAGAGGCTCTTTGCGAAGCTCGTAGCTCGGGCCAGGCTGAACGAGATTGGTGCGATA…	3520	no
ABCC-MRP	Carausius_C32412	multidrug resistance-associated protein lethal(2)03659	2.28123	26.8262	5.01762	CGCCTTATGAACGAGATCATTGCAGGCATCCAAGTGATAAAGCTCTACGCCTGGGAGATGCCCTTCTCCAAGCTCGTGTCCCTTACTAGGCTGAATGAGATCCGCAGAATCAGGACCATGTCGTATCTGCGAGCATTTATGTATTCCTTCGAAAAATTCACAACACGCCTTACGCTTTTCATTACAGTATTTTGTTACGTGGTCCTGGGAAACATCGTGACAGCTGAGAAGGTCTTTGTGGTGTCCTCATACTTCGCTGTGTTACGGACATCAATGACATTTTTTTTCCCTCAAGCGATATTCATGTGCGCAGAAACTCTCGTGTCCATTAGGAGGATTGAGAAATTCCTGCTGTACGATGAACTGGAGACTCCTGAGCATCGCAGCATCAAGCAGAGC…	515	MpgT
ABCC-MRP	Carausius_C33120	multidrug resistance-associated protein lethal(2)03659	3.62161	0.507443	4.89187	GACCTCATACTTGTCCTCAACAACGGTAAAATTGAAGCACAGGGCACTTACAGTGAGCTGCTGGAAGGAAATTTAAACTTCACTAATTTGCTGACCAGCAAGGAAGAAGAGAATGAACAGAAACCCGTACCCATCACGACACAACTGTCTAGAAGAATTTCCGTGGAATCGTCAGTGGATGGTGGCGGTGGTGACGACGAATTTGAAAGTGATGAGCCAGGTGAAAACGTGGAGCTACTTTCGAAAGGCAGCATGAAAGCATCTGTCTACTTAAAGTATTTCACACTTGGTGGATCATGGATCGTTCTGACTGGGCTGGTACTTTCTCTCATCATTGGACAGTCNNNNNNNNNNNNNNNNNNNNNNNNNNNNNNNNNNNNNNNNNNNNNNNNNNNNNNN…	2012	MGwall
ABCC-MRP	Carausius_C33157	multidrug resistance-associated protein lethal(2)03659	4.36334	7.27893	2.3839	CACATAGTACCACACAGGTGGCTAAAAGAAACCTTCATAAAAGACAGGCAGAAGCAGCTGGACCAGTCAGATATTTACGAGACACTATCCTCTTGCCAGTCAGATACACTTGGCGATCAGCTAGAAAAAAACTGGAATTGTGAGGTGGATAAGTCAGTACTGAGTGGAGCCAGACCGAGCCTTCTCAGAGCCATTCTGCACACATTCGGCTGTTCACTTGCCTTCAGTAACATCATCAAGGTTTTTGCATATGGTGTGCTCAGGATGATGGTGCCATTCTTTGTAGGCCTGCTGATTGACACTTTTGACAATGGAAAGAGGACATCCACGGACAGTTTGTGGTTTACAGCAGGTATTATTGGCTTCAACATCTTGTGGGTCGTACCAGTTCATCATGGT…	3645	no
ABCC-MRP	Carausius_C33769	multidrug resistance-associated protein lethal(2)03659	14.4946	2.08421	6.06188	CTTATGTACAGGAAGATCCTACGGATGAGCAGGACAGCAAGCGCTAAGACCACTACAGGCCAGATTGTAAATCTGATGTCAAATGACGTGAACCGCTTCGATCGGGCATTCATGTTTTTGCACTACGTGTGGATCCTGCCAATCCAGACAGTCATCATAACGTATTTCATCTGGCAGTTTGTGGGTGTGTCTACGCTAGTCGGTGTAGGGGCGCTCTTCATACAGACCATTCCAGCACAAGGCTACCTTGGTAAATTGTCATCAAAACTACGGCTGAAGATCGCAGTACGGACAGATGAGCGAGTAAAATTAATGAATGAAATCATCATGGGCATTCAAGTGATCAAGATGTATGCCTGGGAAAAACCATTTGAGAAAATGGTTTCATTTGCCCGCAGG…	703	midgut
ABCC-MRP	Carausius_C35428	multidrug resistance-associated protein lethal(2)03659	5.03938	10.0434	4.41337	ATGCACACTGGCAAGAAGAGTGAAAGACCTGCTCACCCAAGAGCAACAGCCAACCCTTTGTCTGCATTTTTCTTTATATGGGTCTGGAAGATATTCAAGAGAGGCATGCAGAAGGAGCTGGAACTTGACGATTTGTTTGTGCCGTTAAAAGAACACAGGTCGGACCGCCTGGGTGATAAATTTGAAAGTTCGTGGAAGAAAGATCTGGCTAATAAGAAGCAGCCAAGCTTATTGAGAACAACTGTGAGACATTTTTTCTGGGAGTACGCAGCCTATTGCATTCCAGTCGTCTTGAGTGAGCTGGTGTTCAGGATTTTGCAGCCCATCTTTCTCGGCCAACTCATCCGGTATTTTGAACCAGAAAGTGGCATGACTCGTGAAACAGCGTACTTGAGTGCA…	516	MpgT
ABCC-MRP	Carausius_C35816	multidrug resistance-associated protein lethal(2)03659	0.665496	0.368246	1.01638	GCGCGGGCTATCCTCAGGAACAACAAGATCCTCATCATGGACGAAGCCACGGCCAACGTGGACCCACAGACGGATGCTCTGATCCAAGCGACCATCAGGAGGAAGTTCAAGGACTGCACAGTACTCACCATCGCTCATAGACTAAACACCATCATGGACTCTGACAAAGTCCTAGTCATGGATGCTGGCACCATGATGGAATTTGAACACCCACACATTCTTCTTCAGAATCATGAAGGTTACTTCTACAAGATGGTTCAAGAAACTGGGAAAGC	275	midgut
ABCC-MRP	Carausius_C36692	multidrug resistance-associated protein lethal(2)03659	1.42221	9.70365	1.8227	AGATCTCAACAAGACAATGAATGTGATAAGGGCCTTTTAGAAATGTTCATAACAGATAGATTTATTGTAGAGAAGGGAAGTCAAAACTTTTCATCAGAACTGTTGGCCATTTCGGTTTCTGGAGCCACTGCCAAATGGGCTCCTGAGTCCACTGACAATACACTCACAAACATCAATTTCTACGTCAGTTCCGGTCAACTTTTGGCAGTCATTGGACCAGTTGGAGCAGGCAAGACGTCTCTGCTTCACGCAATCCTGGGAGAGCTGCCGCTGGTCAGTGGCTCCGTTACGGTGCAAGGGAGCGTGTCGTATGCGTCACAGGAGCCGTGGCTCTTCTCCAGCTCGGTGCGCGCCAACATCCTGTTCGGGCAGCCCTTCGACAAGCAGCGCTACCGGGCG…	843	MpgT
ABCC-MRP	Carausius_C36693	multidrug resistance-associated protein lethal(2)03659	4.89833	43.2178	4.5936	ATGGAGTCGCAACACTTAAAGGAGCGACTGCCCAATCCCCGGCTGAAAGCCAACTTCCTGTCAGCATTCCTCTTCACGTGGGTGTGGCCAATTTTCAAGAAAGGCTTGGAGAAGGAATTGGAGATAGATGACTTGTACGCACCATTGAAAGAACATAAATCAGATTATTTAGGAGACAAATATGAGAGTGCATGGAATGAGGAAATGTCCAGGAGGAAGAAACCTAGTCTCTTCAGAGTGCTCCTCAAGTGTTGTCTGGCAGAGTATGCTTTCCATAACCTCATACTGACCATCATGGAACTGGTTTTCAGGTTNTTCTGCACTGGAGTGTATGTGTTTGTGCGGCAACATTACATGCTGGGAGTATTTCATCTGGGAATGAAGATGCGTGTCGGTGTC…	1131	no
ABCC-MRP	Carausius_C39673	multidrug resistance-associated protein lethal(2)03659	3.82438	12.2003	0.912118	ACGGTGTTGACCATCGCCCATCGTCTCTTAACCGTCATGGACAGTGACAGGATCCTGGTCATGGATGCTGGTAATGCTGTGGAGTTTGAGCATCCACACATCCTGCTGCAGAACAAGTCCGGCTTCTTGTGGAACATGGTCCAGGAGACTGGCAAGTCCATGGCTGACACGCTTCTGAGGATGGCTGAGAAGAGCTACCACAGCAAGGCTAGCTAG	216	MpgT
ABCC-MRP	Carausius_C39866	multidrug resistance-associated protein lethal(2)03659	1.62413	60.7506	3.94761	CGGAAGTTCGCAGACTGCACAGTGCTCACCATCGCCCATCGCCTGCTGACAGTCATGGACAGCGACAGGATTCTGGTCATGGACGCAGGGAATGCTGTGGAGTTTGAGCATCCACACATCCTGCTACAGAACAAGTCTGGCTTCTTGTGGAACATGGTCCAGGAGACAGGCAAGTCCATGGCCGACACACTTCTGAGGATGGCTGAGAAGGGTGACCGGGACTCAAGACACGAGAAGACGAGC	243	MpgT
ABCC-MRP	Carausius_C44161	multidrug resistance-associated protein lethal(2)03659	0.959936	35.5252	2.25456	GAGCTATTATGACATCTTTCGAAGGATTTACTACGCGACTGACACTCTTCATCACTGTTTTATGTTACGTCTTATTGGGGAATGTAGTTACAGCTGAAAAGGTATTTGTAGTATCGTCATACTTCAGCTTAATGAGGATGTCAGTAACCAGGAGTTTCCCCCAAGCGATATCAGCCGCTGCAGAAACGTTGGTTTCAATCAAGCGTATCCAGAAATTTCTTCTGTACGACGAATTTGAGACTCCTGAATTGCACAAAAACCAGAACAGCAATTATGGGTCAGTTGCTCTGAACGACAAGTCTCACACCATGGTTTTGGAAACTAAAGATGAGAAAAGTATGAACGGTT	348	MpgT
ABCC-MRP	Carausius_C45331	multidrug resistance-associated protein lethal(2)03659	1.90044	88.2036	0.421263	ATGGACAACAGCAAGAAGAAACCAAATCCAAACCCATACCAAACCGCCAATATATTTTCAAAGATGTTCTTATGGTGGATGAAAAGTTTTCTATGGACAGGATATAAAAGAGACTTGGAGCAAAATGACCTCTATGACGTGATACCTGTCAACAGCTCGTCACATCTCGGGGATCTACTTGAGAGGCACTGGAACGACGAACTATTGAACTCGAAACAAAAAGGAAAAGAACCAAGCTTGCTCCGGGCAATCTGGAAGGCATTTTATTCGCAGTACATATTCTGTGGAATACTCAATCTAGTTTTTAGCTGTGTAACAAGAATAATACAGCCGATAGTGCTGAAGAAGGTGATAGAATTCTTCAACCCCGGAAGCACAATGTCACAAAGAGAAGCGTTG…	3529	MpgT
ABCC-MRP	Carausius_C45904	multidrug resistance-associated protein lethal(2)03659	5.85379	57.8655	5.08032	ATCATTATGCTGGGACACACCTCATATTGCGCAGAGAAGTTTTTATTTATGTGTTTGCCGGGCTGACTGCTGGAGCTATTTTCTTGATACTGAATGCCACATTTCTGTTCTTCTACCTGTGCATGAAGTCATCTATACACCTGCACAACAGAATGTTTACTAGTGTCATCAGGCTGCCCATCAAATTCTTCACCACCACCCCAACAGGTCAGATTCTGAACAGGTTTTCTAAAGACATGGGTATAATTGACGAACAGCTGCCATTAGTAATGCTGGATTGTTTGGGGGTTAGTTTTCTTATTATTGGAATAATGACATTGGTGGCCGTGGTTAACTACTGGATATTGCTACCAACCATTTTTGTGGTTGTCTTCTTATACTTCCTGCGACGTACTTATG…	679	MpgT
ABCC-MRP	Carausius_C46380	multidrug resistance-associated protein lethal(2)03659	4.6259	1.09215	3.55421	CTGTGGAGTGCACTGGAAGAGGTGGAGCTGAAGGAACAGGTAGACTCCCTGGACTTCGTAGTGGCTCCCGGGGGAAGCAACTTCAGCACGGGACAGAGGCAGCTGCTCTGTCTGGCGCGGGCTATCCTCAGGAACAACAAGATCCTCATCATGGACGAAGCCACGGCCAACGTGGACCCACAGACGGATGCTCTGATCCAAGCGACCATCAGGAGGAAGTTCAAGGACTGCACAGTACTCACCATCGCTCATAGACTAAACACCATCATGGACTCTGACAAAGTCCTAGTCATGGATGCTGGCACCATGATGGAATTTGAACACCCACACATTCTTCTTCAGGATCATGAAGGTTACTTCTACAAGATGGTTCAAGAAACTGGGAAAGCCATGGCAGAA…	489	midgut
ABCC-MRP	Carausius_C48096	multidrug resistance-associated protein lethal(2)03659	2.22495	31.2037	2.53091	CTGCGCAAGAACCTGGACCCATTCGACGAGTATCCAGACACCGTCCTCTGGAATGCTCTGGAGGAGGTGGAGCTGAAGGAGGTAGTTAAAGAGCTTCCAGCCGGCCTGAGCCACACCATGTTGGAGGGAGGAGCCAACTTCAGTGTGGGACAGAGACAGCTGGTGTGTCTCGCTCGAGCCATCATCAGGAACAACAAGATACTGATCATGGACGAGGCTACTGCTAATATTGATCCCCAGACGGATGCTCTCATCCAAGAGACTGTGCGGCGGAAGTTCGCAGACTGCACAGT	293	MpgT
ABCC-MRP	Carausius_C49068	multidrug resistance-associated protein lethal(2)03659	0.2849	10.4013	1.0142	CCACATGTGCTGCTGCAGAACAAGAAGGGGTTCCTCTGGAACATGGTGCAGGAGGTGGGACCTGCCACGGCGGACACCCTGATCCGGATAGCCGAGAAGGCCTACCACAGCTCCCAAAACGAGAGTACAAAT	132	MpgT
ABCC-MRP	Carausius_C57370	multidrug resistance-associated protein lethal(2)03659	1.1095	70.6639	0.425843	ATGGACAACAGCAAGAAAAAACCAAATCCAAACCCATACCAAACCGCCAATATATTTTCGAAGATGTTCTTATGGTGGATGAAAAGTTTTCTATGGACAGGATATAAAAGAGACTTGGAGCAAAATGACCTCTATGACGTGATCCCTGTCAACAGCTCGTCACATCTCGGGGATCTACTTGAGAGGCACTGGAACGACGAACTATTGAACTCGAAACAAAAAGGAAAAGAACCAAGCTTGCTCCGGGCAATCTGGAAGGCATTTAATTCGCAGTATATATTCTGTGGAGTACTCAATCTAGTGTTTAGCTGTATCACAAGAATAATACAGCCGATTGTGCTGAAGAAGGTGATAGAATTCTTCAACCCCGGAAGCACAATGTCACAAAGAGAAGCGTTG…	3640	MpgT
ABCC-MRP	Carausius_C57505	multidrug resistance-associated protein lethal(2)03659	0.173104	15.2072	1.1898	ATGGACACTGGCAGGAAGACTACTCGACCGCCCAACCCACGAGCATGTGCCAGTCCTCTGTCTGCTCTCACATTCCTCTGGACATGGAAGATATTCAAGAGCGGCATGAAGAAGGAGATGGAGGNAGAAACAGCTGGTCGGCAGGAAAAGCCCGAGTTTGCTGAGGATTATTGTGAAGATTTTCTTCTGGAAATTTGTTGTGTTTTCAATACCTATGACGATCATGGAACTGGTTTTCAGGGTAGCGCAGCCCATCTTCCTCGGCAAACTGATCAGGTACTTCGAGCCAGGAAGCGCCGTGACCTTGGAAGAGGCTTACATGAATGCCTTCGGGCTGATAGCCTGCAGTGGCACATCAGTCTTCGTCAGGCAGTCGTTCCTCATGGCGGTCATACACCT…	471	MpgT
ABCC-MRP	Carausius_C62390	multidrug resistance-associated protein lethal(2)03659	1.40162	5.78103	1.19561	ACGGCAGTCATTTTCTCTTTCCTGCTCGCAGGAGAGAAATACGGTGGCAGTGTCGGCCTTGCCATTAGCCAGTTCATCTCCATCACATTGCGTCTGCAGGTCGCGTTACGTCACTCCTCGGAAGTGGAAAACTACATGACGGCTGTGGAGAGGATACTGGAGTATAAGTACCTCGACGTGGAGCCCAATCTGGCGACCAACTCTGATAATGAAGCACCTTCCGGCTGGCCCTCTCAAGGCCATATTAAGCTGCAAGATATAAGCGTGAAATACACTGATTTAGACTCTCCAGTTCTAAGAAATATAAGCGTAACAATTAATTCTGGCGAGAAGGTTGGCATCGTGGGACGCACAGGAGCAGGAAAGTCCTCGCTAATGCTGGCGCTTTTCCGACTCGCT…	998	MpgT
ABCC-MRP	Carausius_C62391	multidrug resistance-associated protein lethal(2)03659	0.611714	1.60809	0.145154	TACATGTTCAATGCCACGTGCTACGCTTTCATCTTCTACGTCGACATGCTGCTTACTCTGTTCATTACGGCTGTCATTTTCTCTTTCCTGCTCGCAGGAGAGAAATACGGCGGCAGTGTTGGCCTTGCCATTAGCCAGTTCATCTCCATCACATTGCGTCTGCAGGTGGCGTTACGACACTCCTCGGAAGTGGAAAACTACATGACGGCTGTGGAGAGGGTACTGGAGTATAAGTACCTAGACGTGGAGCCAAATCTGGCGACCAGCTCTGATAATGAAGCACCTTCCGGCTGGCCCTCTCACGGCCATATTAAGCTGCAAGATTTAAGCGTGAAATACACTGATTTAGACTCTCCAGTTTTAAGAAATATAAGCGTAACAATTAATTCTGGCGAGAAG…	820	no
ABCC-MRP	Carausius_C67382	multidrug resistance-associated protein lethal(2)03659	0.734116	2.37039	0.0345825	TATGAAGTGTTCTAGAGACATACACAGTCAAGTGTTCAACAGTGTTATAAAAACCTACGTTAGGTTCTTTGATGTCAATCCTACAGGTCGAGTGATGAACCGCTTTTCTAAAGACACTGGCACCATGGATGAACAACTACCTAAAGCAATGTTTGATTCATTCCAGTACGTACTTCTTGTGCTGGGAGCACTCATCATCNACTGGTTCATTTTCATCCTTTCTGGACTGACGGCAATGTTCTATATTTTGAGGAAAGTGTACCTGAAAACATCTAAAGATCTCAAGAGATTGGAAGGGATAAATAAAAGCCCGGTATTCGTGCATCTAAATGCAACATTGCAAGGAATATCAACTATTCGCGCCTGCAGAGCGCAGACTATTTTGACTGAAGAATTCGA…	1493	MpgT
ABCC-MRP	Carausius_C9818	multidrug resistance-associated protein lethal(2)03659	21.1673	1.46543	10.4336	TCAGAACGAACTTTGCTGATTCCGATCGGAGCTGGAGGCAGCAGCTACAGTAAAGGACAGAAACAGCTGATATGTCTGGCTCGAGCCATCCTCAGGAACAACAGGATACTCATCCTGGATGAAGCTACCGCTGACATGGATCCTCAGACGGACGAGCTGATAAATTCAATTGTCAGGAGCAAGTTCAAGGACTGCACTGTTTTAACGCTGACGAATAATCTGAAAACAGTCTTGGACTTGGACAGGATAATGGTAATGAACGCTGGTACCATGGTGGAGTTTGGCCATCCTCACATATTACTGCAGAACCGGGAAGGTTATTTCTACAAAATGATACAAGAATACGGAACGCCAGTGGCTGAACAGCTTCACAGGATAGCGCAGGAGACTCCGCCACCG…	404	AoM
ABCC-MRP	Contig114	multidrug resistance-associated protein lethal(2)03659	26.9373	310.716	22.0894	CTGGACTTTGCTAAGCTGCTCGGGGACCAGGAAGAGAAGGACGTAGAGGACGAGAGTGTTCCAGTCGAGAGGAGAGAGGAGCGTCGGAGATCCTTGTCACTGCGCAAGAGACAGAGACAAGCGTCCGTTGGGAGTAGCGCATCCTCGGTGGAGTTGACCTCAACGGAAGAGGCTTCGCCGAAAGATTTGCAGGAAATGCGGACGAGAGGTCAGGTCTCATCGTCAACTTATGGATCGTACATGTTCGCCAACCGCAAGTACTTCCTGGTGTTCATCATGGTGATGAGTATCTTAACCGCTCAGTTGCTGTCCAGTGGCGCGGACTACTGGCTCTCATTCTGGACGAACACAGAGAGCCAGAGAGCTCTAGTAGAGAATGCAGGAAACAGCACGATAGAA…	1659	MpgT
ABCC-MRP	Contig115	multidrug resistance-associated protein lethal(2)03659	5.01776	17.2215	1.35138	TACTGGCTCTCCTTGTGGACGAATATGGAGAGCCAAAGGGCTCTGGAAGAGTTGGCAGGAAACAGCACAAGAAATGAAACGTTTCCAGATGAGTTGACGAACTCCACGTACACAGTTCCAACGAGCGAAAGTGACTCCTTGATGAGCAGAGAACTATGCACGTACATATTTGCCGGCCTTACAATTGGCTCTATCGTGTTTCTCATATACAAGACGTTCCTCTTCTTCTACCTGTGCATGAAGTCGTCTGTCAACTTGCACAACCGGATGTTTGACAGCATCATTCGCCTGCCAATGAGGTTCTTCAACGTCAATCCCTCAGGTTATATTCTGAACAGGTTCTCTAAAGACATGGGAGCAATAGATGAACAACTTCCTCTGGTGTTGATTGACTGTTTG…	1278	MpgT
ABCC-MRP	Contig1436	multidrug resistance-associated protein lethal(2)03659	6.86495	111.002	10.4304	GTGAAGGTGTGTGCCCTCACCAGGGACTTCGAGCTGCTGCCTTACGGGGACAAGACCACGGTGGGGGAGCGAGGTGTGTCCCTTAGTGGTGGGCAGAAAGCACGCATCAACCTTGCGAGGGCTGTGTACAAGCAAGCAGACATATACATCCTGGACGACCCTCTATCAGCTGTGGATGCTCACGTGGGCAGACACTTGTTCGAGAACTGTATCAGCGGGTTCTTGAAGAGCAAGATGTGTATCCTGGTGACGCACCAACTGCAGTTCCTCAGCCACGTTGACCACATCATCATCCTGAACGAGGGTCGCGTAGAGGCTCACGGCACGTACGACCAGCTACATGAGAGTGGGCTGGCCTTTGCTAAGCTGCTCGGTGACCAGGAAGAGAAGGACGTAGTG…	1776	MpgT
ABCC-MRP	Contig2433	multidrug resistance-associated protein lethal(2)03659	1.35415	54.5355	6.75429	TTTCTTGGGGATGTTCATCGTGTTTAATATACCTCTTGCCATCATGGAGCTTGTAGCAAGGGTAGTGCAGCCCATATTCCTTGGCCTGTTTATCCGCTACTTCGAGCCAGGAAGCACAATGTCCCTCGGAGATGCCTACTTGAATGCGTTTGGACTTCTGGCGAGCATGAGCTGTACCTTCTTGGTGCGGCAGTCCAACCTCATGGCGATGATGCACATGGGCATGAAGATACGTGTTGGCACTTGCTCGCTCATCTACAGGAAGTCGCTGCGGCTGACACAGACGGCGCTGGGCCAGGCGACGGTTGGTCAGGTGGTCAACCTGCTGTCCAATGACGTGAGTCGCTTCGACATGTGCCTCGTTCACACCCCCTTCCTGCTGGTGTCTCCCGTACAAGC…	706	MpgT
ABCC-MRP	Contig3157	multidrug resistance-associated protein lethal(2)03659	39.2244	2.76314	12.1312	AAGACCATCGTCACAGAGAGGGGCGTGTCCTTGAGCGCGGGGCAGAGGGCGAGGGTCAACTTGGCGAGAGCAGTTTATCACAGAGCAGACATATACTTGTTGGACGACCCGCTGTCAGCTATAGATGCCCATATTGGCCATCACATTCTTGAAGACTGCATATTTTCCTATGTTTCTAACAAGACGAGGCTCATCGTAACCAGCCAGCTAGAGTGTGTCAAGAAAGCTGACCACATCGTGGTGATGAATAATGGGCAGATAGAGATTCAGGGCACCTTTCAAGAACTCCAGGCCAGCAAGCTTAATTTTGAGACCATTTTAACCAGAAATAATGAGACGGAAGTAGAAGAGGAAATACACAATTCCTTTATGAGGGAAACATCAAACATTTCCATTCAG…	545	AoM
ABCC-MRP	Contig3364	multidrug resistance-associated protein lethal(2)03659	15.2064	188.485	12.6386	ATGGACACAGGCAATAAAGCTGTTCGACCGCCCAACCCGCGAGCTACTGCCAGCCCTCTGTCTGCATTCTTGTTCGTCTGGACATGGAAGATATTCAAGAGCGGCATGAAGAAGGAGATGGAGGTTGAAGACTTGTTCCAACCGCTGGCAGAACACAAATCAGACTACCTGGGCGGTCGTTTCGAGAGGTCGTGGGAGAAACAGTTGCTCGGCAAGAAGCGCCCTAGTTTGCTGAGGACCATTGTGAACATTTTCTTCTGGAAATATGTTCTTTTTTCTACACCCATGATAATTTCGGAGCTGGTATTCATGGTAGCACAACCAATGTTCCTAGGAAGACTGATCCGGTTCTTCGAGCCGGCCAGCACCGTGACCTTGGAGGAGGCTTACATGAGTGCG…	1470	MpgT
ABCC-MRP	Contig3384	multidrug resistance-associated protein lethal(2)03659	14.7967	0.769431	4.3753	CTCTTGTTTGCTTCTGTTACGGCATCAGCATTTTGGTTTGATTTTGTCGCCAACATATTTGTGGGATGCGTCTGCTACAGCTTTCTGCTCTTAGAAAGAGCCGCAGGCACACCAGCCTCAGACGTGGGGCTGGCCATCTCCCAGTCCATGATCCTGGTGGGCATGCTGCACTACGGCCTGCGGTGCGCCTCCGAGTCGGCCAATCACGTGGGCGCAGTACAGAGAGTCCTCGAGTACAGCGACGTACAGCGGGAGGAGGACATCGACCCTGGATCAGGCAAAAAGCCACCCCCTACGTGGCCTTCCAAAGGCGCCATTCAGTTCGAACATCTCAGCTTGAGGAACGACAATGATGGCTTGCAAGCTCTCAGAGATGTCACAGTCACCATACAGGCTGGG…	779	AoM
ABCC-MRP	Contig3594	multidrug resistance-associated protein lethal(2)03659	5.86984	0.564871	31.8807	ATGGAGCAGGCCAAGAAGCACCTGAACCCCAGCCCCTTCCTCAAGGCCAACCCTGTCTCCAAGCTCTTCTACTGGTGGATGAAGGACTTGTTTCTCCTGGGACTACGTGATGACTTGCGGCAGGATGACCTCTACAACTCGTTGCCTTCGGACGTGTCGGAGAGACTGGGTGACGAAATGGAAACGCTGTGGAAGGTGTACAAACTCGAAAGAGGGCATAAACGTGGCAGTCTGCTGAGGGCGATTCTAAAAATGTTCGGCTGGGAATACATGACGTACGGAATATTGTTTTTGCTGGTCTCTTGTATTGCCAAGGTTTCCCAGCCTCTGCTTCTCGCTGGTTTGATACAATACTTCTCTCCTGGCAGCCCGACTACAAAGACGATGGCATATGTTTAT…	4093	MGwall
ABCC-MRP	Contig3827	multidrug resistance-associated protein lethal(2)03659	2.89517	20.9231	3.05454	GACTGGCCATTGATGGGCCGAATAGTTTTCAAAAATGTCTACCTTTCATATTCGTCTGATGAGCCTCCGGTGCTGAAAAATCTCAGTTTCACCATCAGTCCGTCAGAGAAGATTGGTATTGTCGGTAGGACTGGTGCTGGCAAATCATCGTTGATCACTGCGTTGTTTATGCTGACGCGTATAGAAGGCTCCATCAGCATCGNNNNNNNNNNNNNNNNNNNNNNNNNNNNNNNNNNNNNNNNNNNNNNNNNNNNNNNNNNNNNNNNNNNNGACTTGCCGGCCGGTCTCAATCATTTAATGGTGGAAGGTGGGGCCAACTTCAGTGTGGGCCAGCGGCAGTTGGTGTGCCTGGCCCGGGCCATCATCAGGAACAACAAAATACTGGTCATGGACGAGGCA…	584	MpgT
ABCC-MRP	Contig4117	multidrug resistance-associated protein lethal(2)03659	2.82629	127.093	13.3863	GGCAAGACCTCGCTACTGCTGACGCTACTGAGGGAACTTCCTCTAACCAGTGGCTCCATCGTAGTGAAGGGGAAGATCTCGTACGCTGCGCAGGAGCCGTGGTTGTTTGCCAGCTCTGTACGTAACAACATATTGTTCGGGGAGACGTACGACAGGCAGAGGTATCGACAAGTTGTGAAAGCATGTGCACTTATCAGGGATTTTGAAATCCTACCATACGGAGACAGGACAGTTGTGGGCGAGCGCGGAATATCCTTCAGTGGAGGACAGAGGGCGCGCATCAATCTCGCCAGGGCCGTGTACAAGCAAGCAGACATACACATCTTAGACGACCCTCTATCAGCTGTGGATGCTCACGTGGGTAGACACTTGTTCGAGAACTGTATCAGCGGGTTTTTG…	2626	MpgT
ABCC-MRP	Contig4284	multidrug resistance-associated protein lethal(2)03659	6.04431	0.918651	9.63351	GCAAAGAAGAAGAAACCTCCCTCTCTCCTCAAAGCCCTCGAGAAGATGTTTTTCTGGGAGTTCATGAAGTTTGGTTTAGCTATCTTAATAGTGTCATGCGTGTTTAGGGTTATTCAACCAATTCTTTTGGCTAGCCTGCTCAATTACTTCATGCCAGGCAGCACCACCATGAAGTCGACGGCGTATGTGTACGGTTGCAGCTTGGCAGCATCCACCTTCGTCTCGACGCTGCTCTACAGTCATGCCAACACTGCAATGCTTGAACTGGGCATGAGGGTGCGTGTTTCGTGCTGCTCTCTTATGTACAGGAAGATCCTACGGATGAGCAGAACAGCGAGCGCCCAGACCACTACAGGCCAAATTGTGAATCTAATGTCGAATGATGTGAACCGCTTCGAT…	1146	MGwall
ABCC-MRP	Contig4327	multidrug resistance-associated protein lethal(2)03659	0.965195	5.55086	1.44502	CGACGAGAAACTTTATGGCACAGTTGTCCGCGCTTGCGCGCTGCTTCCCGACTTCCAACAGTTTTCACATGGTGATGCTTCCATAATTGGAGAAAAGGGCTGCCTGCTGTCTGGTGGTCAGAAGGCGAGGATTAATCTAGCGAGGGCATTGTATTCCGAAGCAGACGTGTACCTCCTGGACGATCCCTTGTCAGCTGTTGATGCTCGTGTTGGTCAACAACTCTTCGACGAGTGTATCATGAATGTTCTAAGAGGAAAGACCCGCTTACTCGTGACTCACCAACTGCAGTACCTACACAGTGCTGACAACATCATAGTCATCAGCAACGGAAGAATTGTACAGCAAGGAACTTACTTGGAAATTGCCAATGGCGGTCTTCATTATGCAAGATATTTAGA…	1082	MpgT
ABCC-MRP	Contig4338	multidrug resistance-associated protein lethal(2)03659	3.73455	28.0356	4.66074	TCAAATTTGACTGAAGCGAGCAAAAGCGCCACAAATTTGACTGAAGTGAGCAATAGCATCACAAATTTGACTGAAGTGAGCAACAGCACCAACTCTACATTCCACATTGATCCCTCGGCCGATGACCTGTTGAGCACGGAGCTGTGCGTNNNNNNNNNNNNNNNNNNNNNNNNNNNNNNNNNNNNNNNNNNNNNNNNNNNNNNNNNNNNNNNNNNNNNNNNNNNNNNNNNNNNNNNNNNNNNNNNNNNNNNNNNNNNNTACCTGATCCTGGTGCCTACTGCGGTGATGGTTATCATCTTCTACCTGCTGAGGATAGTGTACGTTCATACGTCTCGCAGCGTCAAGCGGCTCGAAGGAATCACTCGAAGTCCTGTTTTCTCACATCTAAGTGCTTCCATC…	1249	MpgT
ABCC-MRP	Contig4437	multidrug resistance-associated protein lethal(2)03659	0.400281	0.880059	0.791092	GGCAAGACTTCGTTGCTGCATCTTATCCTGGGGGAGTTGCCGTTAAGTAGCGGGACACTGCGTGTTCGTGGCAAGGTTTCTTATGCCTCTGGGGAGCCATGGCTGTTTGCTGGCTCTGTGCGGCAGAACATCCTCTTTGGTCAACCGTTTGACCGTGAGCGCTACAACCAGGTTGTACGGGTGTGTGCTCTGCGCCGTGATTTCCAGCTGCTGCCGTATGGCGACCGCACCATTGTAGGGGAGCGTGGTGCTTCCCTGAGCGGGGGACAGCGCGC	275	no
ABCC-MRP	Contig4660	multidrug resistance-associated protein lethal(2)03659	5.47779	385.058	1.61369	CTGGCCGACCTGAGGGAGAAGATTGCTGTGAGGACGGACGAGAGGGTGAGGCTGATGAGCGAGATAGTGTCCGGAGTGCAGGTCATCAAGATGTACGCCTGGGAGAAGCCGTTTGCAAACCTGGTGGCGCTGGCCAGGAGGTACGAGATAAAGGCTGTGAGAAAGGCATCCTATCTAAGAGGAGGGAATCTGTCCTTTATGGTGTTCACCGAACGTACTTCTCTTTACTGTACTGTTTTGTCGTATTACTTGTTTGGCAACATAATCACATCAGACAAGGTCTTCTCAATGGCCCAATTCTTCAATGCTCTTAATTTGGTACTGGCCATATTCATCCCCTATGCCTTGTCTACTGGTGCTGAAGCTAAAGTTTCTGCTCACAGGATTCAAGAGTTCCTG…	2847	MpgT
ABCC-MRP	Contig5121	multidrug resistance-associated protein lethal(2)03659	15.0173	2.6196	9.68768	ATGGCGGTTGAAGAAGACATCTCGTACGCCTCCCAGGAGCCGTGGCTGTTTGTGGGCACAGTTCGGCAGAACATCCTGTTTGGACAGACCTACGAGCCCAAGCGCTACAAGGAGGTGGTGAGGGTGTGCGCCCTGCAGCGGGACTTTGAGCTCTTCCCCCACGGCGACAAGACAGTCGTCGGTGAGCGAGGTGTGTCCTTGAGCGGAGGGCAGAGGGCCAGGATCAACCTTGCTAGGTGCGTGTACCGCAGAGCGGACGTGTACTTGCTGGACGACCCACTGTCTGCGGTGGACACCCACGTAAGTAAGCACCTGCTGGAGGAGTGTATCACTGACTTCCTGGCCACTAAGACACGTCTACTCGCGACACATCAGCTGCAGCACATCAAGGAAGCTGAC…	749	midgut
ABCC-MRP	Contig5139	multidrug resistance-associated protein lethal(2)03659	2.55818	25.0302	2.63041	AGATCTCAACAAGACAATGAATGCGATAAGGGCCTTTTAGAAATGTTCATAACAGATAGAGTTATTGTAGAGAAGGGAAGTCAAAACTTTTCATCAGAACTTTTGGCCATTTCGGTTTCTGGAGCCACTGCCAAATGGGCTCCTGAGTCCACAGACAATACGCTGACTAACATCAATTTCTACGTCAGTTCCGGTCAACTGTTGGCAGTCATTGGACCAGTTGGAGCAGGCAAGACGTCTCTGCTTCATGCAATCCTGGGAGAGCTGCCACTAGTCAGTGGCTCCGTTACGGTGCAAGGGAGCGTGTCGTATGCGTCACAGGAGCCGTGGCTCTTCTCCAGCTCGGTGCGCACCAACATCCTGTTTGGGCAGCCCTTCGACAAGCAGCGCTACCGGGCG…	1153	MpgT
ABCC-MRP	Contig5332	multidrug resistance-associated protein lethal(2)03659	5.33659	13.1928	0.957874	ATGGATACTGGGAAGAAAGCAGAGAGGCCAGCCAACCCACGTGCTACTGCTAACCCTCTCTCAGCAGTTTTGTTCATCTGGGTGTGGAAGATATTCAGGAAGGGCATGCAGAAGGAACTGGAAGTGGAAGACCTGTTTGTGCCCTTGAAGGAGCACAAGTCTGATCTCCTGGGCGACAGCTTTGAGAGTGCGTGGAAGAAGGAGCTAGCCAATAAGAAGTGTCCGAGCCTACTGAGGATTATCACCAAACACTTCTGGTGGGAGTATTTGTTGTACTGCTTGCCAGTAACGGTCATGGAGCTGGTGTTCAGATTGGCACAGCCCATATTCCTTGGCCAACTCATACGGTACTTTGACCCGGAGAGTGACATCACGCTCGAGACGGCGTATCTGAATGCG…	2151	MpgT
ABCC-MRP	Contig6049	multidrug resistance-associated protein lethal(2)03659	3.41231	22.205	4.79846	GAAAGAGTGAAGAGGCCGGACAATCCACGAGCAACAGCAAATATTTTCAGTGTATATTTCTTTATATGGGTATGGAGAATATTCAAGAGAGGAATGAAAAAAGAGTTGGATGCCAATGACCTTTTTGTGCCTCTAGATGAACACAAGTCTAATTACTTGGGAGACAAATTTGAAAGAGCTTGGAGACGTGAAGTAGCCAATAGAAAAAAACCCAGTTTGTTGAGAGTTTTAGTAAGATGTTACTTTTGGGAATATACTTTATACTGCACGCCTGTTGCAATAATGGAGCTGCATTTTAGGGTATCGCAGCCCTTGTTTCTGGGGCAACTGATACAGTATTTCGAGCCCGGCAGCAGCATCACATTGAGAATGGCGTACATCCACGCTCTCGGTGTCCTG…	1482	MpgT
ABCC-MRP	Contig817	multidrug resistance-associated protein lethal(2)03659	7.95094	3.77146	3.12271	ATGGACGCCAACAGCCGGAAGGAGCGGCCTCCGAACCCCAGGGCGTCGGCTAACCCCATCTCCGCGCTGCTCTTCTGGTGGGTTCTGCCTATCTTTTGGAAAGGCTATAAACGAGATCTGACGGAAGATGACTTGTATGCTCCACTTGCTACCCACAAATCAGATCATCTGGGGGACAAGCTTGAAGTGCTGTGGAACAGGGAGTTGCAGAGGGCGAGTCAGCAGCGCAGGGAGCCCAACTTGGTCAAGGTCATGCTGCATTGTTTCTGGCAGCAGCTTGTTCTTCAGGGTCTTGTTCTCTCTGGTGTCGAAATATTCGTCAGGATGGCGCAGCCTCTCTTCCTGGGACAAGTGATCCGCTACTTTAGTCCGGAGAACGTGGGTGGAGTCATCTCTCTG…	3177	AoM
ABCC-MRP	Contig8686	multidrug resistance-associated protein lethal(2)03659	0.0605767	1.39871	0.0777765	AACCTACTATGAGATCGTGTTCGTGTTTGCTGTTGTATCGCAGTCTCTCTCAATGGCTATTGGATGGTTTATTCGTGCCATTACTGAAGGATTAGACACCTATGAATCAATCAAACGGNNNNNNNNNNNNNNNNNNNNNNNNNNNNNNNNACAAAATACTAATAGTACAGATTCCATGAAAAATGCCATTTCAATGAAAAATGTAAATGCTAAGTGGGACATGGCACACGCAGAAGACACATTATCCGGATTAAATATCCAAGTGAAAAATGGAGCACTCACCGCACTTGTCGGATTAGTTGGCTCAGGAAAGAGCTCATTACTGCATGCCATTCTAGGAGAGCTGCCATTGTCTGCAGGATGCTGCCGAAGAGACGGCAAGATTTCGTTCGCTTGCCA…	479	MpgT
ABCC-MRP1	Carausius_C15666	multidrug resistance protein 1B-like	16.86	5.88089	14.2019	TGAAAATAAGACGAACAGAGTATTGGAGCGTGCAGCGAGTGTGCGAAGCACCGTGTCAAGTACTGCTGAGAGCATCGCACCTGCCCCACGGACAGAAGTAAATGAAAGTGAAGGAAGAAAAGAGTCTTCTTCTGTGTTGCGGTTGCTACGGCTAAACAGACCAGAGTGGAAGTGGATCATCGTGGCATGCCTCGCGTCTATCGTTGTGGGCTGTGCTTTCCCCGTCTTCGCAGTCCTCTTTGGCGACATCATTGGGATACTTGCTTTAAGTGATGTAACTGCTGTTCGAGAAAAGACCAACAT	303	midgut
ABCC-MRP1	Carausius_C1594	multidrug resistance-associated protein 1 isoform X2	50.9068	162.651	28.6349	ATGGACGAGCCGGCGACAGAAATGATTGACAGATACTGCGGATCCCAATTCTGGGACAGCAACCTGACATGGAGCGAGAGCGACCCGGACCTCACCCCGTGCTTCCAGAAGACTGCGCTGGTGTGGCTACCCTGCGCCTTGCTGCTGGCGCTATCGCCCATCGAGGTGAACTTCATGATCGACAGCCTGTCGCGCCACATTCCCTGGACGAAGCTCAACCTGTCGAAACTGATTCTTACTGGTCTGCTAATCTTGCTATCTGTAGTGGACTTGGGATTTGCAGTTTCCCTTGGGAATAAAGGCTACACCATGTATGCAGTTGATTACTACACCCCAATCATAAAAATAGTTGCTCTGGTCGTTTGCTGCTTTATGCAATATTACAACAAGAAACAAGGG…	4006	MpgT
ABCC-MRP1	Carausius_C1596	TPA multidrug resistance-associated protein 1 isoform X1	3.52166	9.51825	1.71632	CCGGCCGGCAGGGTTTTCACAGATGAAGAAGTGTGGACGGCCTTGGAGCAGGCCCCCCTTAAGGGCTTTGTGAAAACCCTGCCGGCAGGTCTGAACCATGAGGTGTCGGAAGGAGGCGAGAACCTCAGTGTTGGCCAGAGACAGCTGATCTGCCTCGCCAGGGCGTTGCTCAGGAAGACCAAAGTGCTCGTTCTGGACGAAGCCACGGCTGCGGTCGATCTGGAAACGGATGATCTCATACAGGAAACAATAAAGGTTGCATTCAAGGAATGTACAATTCTTACAATTGCTCACAGACTGAATACAATACTCGACTACAACAGGGTTAT	329	MpgT
ABCC-MRP1	Carausius_C1958	multidrug resistance protein 1	31.8969	8.44758	23.811	GCCAACATGAAGACAGAGAATAACAAACCAAGCAGCAATGGAGTGGATGTGGTGAGTGTGAAGCGCCTGGATGAGGACGGCGTGGGCCCATCCGGGAAGAAAGAAGACCCCTTCAACGTGCAGTTCACCAAACCACGAGATGAGAAACCACCGGACGAAGGTCCTCCTCCAGTAGCTTTCTTCAAACTCTATAGGTTTGCTGGTTCGTCAGACGTAGCCATGCTGATTGTCGGCCTGCTGGCCGGCGCGGTGTGTGGCCTGACCACGCCCGCCAACTCTCTCCTGTTTGGTGACCTGACGGGCAGCATGGTAGGCTTCGGAGCATCGCAAGCACCGCCTGGGGGTAATCCCAACACCACTGTGTCTGCTACAGACCCGGCACAAGCGCTCTACGATGCC…	965	midgut
ABCC-MRP1	Carausius_C1959	multidrug resistance protein 1	27.214	7.71746	18.2976	AGTTTGTTCTTGCAGTCCGTGCTGTATCAGGAAGTAAGCTGGTTCGATGTTAACGATACCGGGGATTTTGCAAGTCGAATGGCCGAGGACATCAACAAACTGGAAGACGGAATCGGTGAGAAAGTTGTTATGGTTGAACTGTCCATAGTTGCATTTATTGGCAGTCTTGTTCTTGCGTTCATTAAAGGCTGGGAGCTGACNNNNNNNNNNNNNNNNNNNNNNNNNNNNNNNNNNNNNNTAACATCAAAACTGGCCAAGAAGGAACTTCAGTTGTATGGAAAAGCAGGTTCGATTGCAGAAGAGGTTCTGGGTTCAATCAGAACGGTTGCAGCTTTTGGTGGTGAAGTGAAAGAAGTGGAGAGGTACCAGTCAAACCTAGGCTCTGCCAAAAAGAACAAC…	509	midgut
ABCC-MRP1	Carausius_C21070	multidrug resistance-associated protein 1 isoform X2	11.1721	65.7598	9.46572	CAGCGCATATACGTTGCAACTTCACGGCAGATGAAGAGATTGGAGTCGATTACCAGGGCCCCTGTGTACTCTCACTTTGGAGAAAGTATCACAGGTGCTTCTATCATCAGAGCTTACAGTGTCCAGGATAAGTTCATCAAGGACTCTGAAATGAAAGTGGATCAGAACCAAATGTGTGTTTTCCCAAGCCATTGCTGTAACTGTTGGCTATCNNNNNNNNNNNNNNNNNNNNNNNNNNNNNNNNNNNNNNNNNNNNNNNNNNNNNNNNNNNNNNNNNNNNNNNNNNNNNNNNNNNNNNNNNNNNNNNNNNNNNNNNNNNNNNAACAGGAAGCTGCATGGGAAAAACAGAGTGAAAAGGTGTCTCCTGAATGGCCAACTGAAGGCAAAGTGGAGTTCCGC…	462	MpgT
ABCC-MRP1	Carausius_C23540	multidrug resistance protein 1	9.47619	2.75079	8.49602	ATCGCAAGGGCACTTGTTAGGAACCCTAAAGTGTTGCTGCTCGATGAAGCTACTTCTGCCTTGGATACAGAGAGTGAAAGGATTGTCCAAGAGGCTTTGGACCAGGCGAAACAAGGGCGTACGTGCATCACNNNNNNNNNNNNNNNNNNNNNNNNNNNNNNNNNNNNNGAAGGACGTGTGGCTGAGATGGGTACGCACGGTGAACTACTTGCCCTGCGTGGGAGATACTACAAGCTGTGCAGCCTCCAGGGAGGAGCCAAGTGACCGCTCGTTCATTCATACATCATCGTCATCCATTCCTGGTTGCAGCGTGTGGCCGGGTCAGCCCGGTAGAACGCCTCCATCTTCCTCTCGTACTCTCTCCCAGTCAGCCCCTCTTCCTCCACCTGTGACAACTGC…	424	midgut
ABCC-MRP1	Carausius_C24737	multidrug resistance-associated protein 1 isoform X1	0.348296	13.4944	0.717412	GAAAGTTTGACAGGTGTCTCAACGATACGGGCATACAGAGTCCAGGATAGATTTACAAGAGAGTCGGAAGAAAAAGTTGACAACAGCCAGAAGTGTTATTACCCCATCATTATTGCGAACAGGTGGTTGTCGGAGAGACTTGAGGCAATCGGCAACATGGTGATNNNNNNNNNNNNNNNNNNNNNNNNNNNNNNNNNNNNNNNNNNNNNNNNNNNNNNNNNNNNNNNNNNNNNNNNNNNNNNNNNNNNNNNNNNNNNNNNNNNNNNNNNNNNNNNNNNNNNNNNNNNNNNNNNNNNNNNNNNNNNNNNNNNNTCAGCTGGACGAGTGGAGTTTATCGACTACCAGGCACGCTACAGAGAAGGGCTGGACTTGGTGCTGCATGGCATAAACTTCACCATT…	560	MpgT
ABCC-MRP1	Carausius_C26297	multidrug resistance-associated protein 1 isoform X1	2.2289	4.55743	0.927936	ATGGCTAGACCCGCTAATGTGGAGGGGTTTTCGAACACCTCTTACAACCAAAGATCTGTGGAACATTAGCCCAGAGAATTCATCTGGCCATGTTGTTCCTTTGTTTGACAAGCAGTGGGATAAAGTTGTACAAACCACTTACAGGTCATCTGCCACGAAAGCATCTTTCAGCAAACCTGGCAACAATGTAGACTTTGCAGAAGGCCGGCGAAAGAGCGAGCGGCCGGGCTCCATTCTGCCTGCAGTATGCCGAACTTTCTGGTTCACCTACCTCTTTGGAGCAGCCCTGAGAATAGTCGGCAGTGCTTTNNNNNNNNNNNNNNNNNNNNNNNNNNNNNNNNNNAGCGGTTCACGCCAAGAGTCCACAGTGGGGGAGATTGTGAATCTGATGTCAGTGGA…	528	MpgT
ABCC-MRP1	Carausius_C26595	multidrug resistance-associated protein 1 isoform X1	0.938145	3.2529	2.21028	ACATGGCACACACAGGATCCAGATCTCACACCATGTTTCCAGAAGACTGTTCTCGTATGGGTACCATGTGCTTTCTTGTGGCTCTTCTCGCCACTGGAGACATACTACATCCTCCACAGCAAGACCAGAAATATTCCCTGGAATTGGCTCAATATTTCAAAACTGGTTCTGAGTACTGCCCTCATCATTTTGATGCTTGTCGAACTTGGCTTTGTAGCAGAACGTAACGCAGAAGGTTATGATATATTTCCTGTTGATATTTACTCCCCTGTTATCAAGATAGTCACTTTGATTCTGTCAGTGGCGTTTGTAGTGTTCAATCGGCGAAAAGGTTTGAGCACATCAGGTGTTCTGTTCTTGTTCTGGTTCTTGCTTGCCATATGCGGAATACCCCAGTTC…	579	MpgT
ABCC-MRP1	Carausius_C30611	multidrug resistance-associated protein 1 isoform X1	4.01865	6.77464	3.33459	AGCAGGAGGCACCGTGGGAAAACCCAGCCATTTCAGTTCCAGAGAATTGGCCTTCAGATGGCCGAGTGGAGTTTAAGGACTATCAGGTTCGGTACCGAGAGGGCCTGGACTTGGTCCTTAAAGGAATCACGTTCACCGTCCGTGGAGGAGAAAAGGTGGGCATTGTGGGCCGGACNNNNNNNNNNNNNNNNNNNNNNNNNNNNNNNNNNNNNNNNNNNNNNNNNNNNNNNNNNNNNNNNNNNNNNNNNNNNNNNNNNNNNNNNNNNNNNNNNNNNNNNNNNNNNNNNNNNNNNNNNNNNNNNNNNNNNNNNNNNNNNNNNNNNNNNCAGAGACAGCTGATATGCCTCGCCAGGGCACTTCTCAGGAAAACTAAAGTTCTGGTGCTGGATGAAGCCACTG…	623	MpgT
ABCC-MRP1	Carausius_C32293	multidrug resistance-associated protein 1 isoform X1	10.4448	15.4921	3.42207	GCAGTATGCCGAACTTTCTGGTTCACCTACCTCTTTGGAGCAGCTCTGAGAATAGTCGGCAGTGCTTTGATGTTCGTCAGTCCTCAAATCCTCAGATTGCTGATCCAGTTTGTGGAGGATAAGGAACACATGTGGAAGGGGTTCCTGTATGCAGTCCTGCTGTTTGTGTGCACGACATTGGAGACCTTTTTTATCACACACCATTGGCATAAGATGTATGTCTTAGGTTTGCGAGTTCGCACTGCTATAATTTCCCTNNNNNNNNNNNNNNNNNNNNNNNNNNNNNNNNNNNNNNNNNNNNNNNNNNNNNNNNNNNNNNNNNNNNNNNNNNNNNNNTCATTAGCGGGGCTAGCTGTGATGATTATATTCCTGCCATTGAACGCAGTTATTGCCAACTAC…	797	excretory
ABCC-MRP1	Carausius_C34242	multidrug resistance-associated protein 1 isoform X1	8.8004	1.04378	0	AGAATGGCGCAAAATGATGAGTCCTCGACGCTTCTAATAGAACAATACTGTGGATCCAGATTCTGGGATGACAACCTGACGTTCCACGAGAGCGACCCGGACCTGACGTCGTGCTTCCAGAAGACTGTGCTGGTGTGGGTGCCGTGCGCCTTCCTGCTGGCCTTCACGCCCTTGGAGGTCGCCTTCTTCGCCGGCAGCAGGTCGCGCGACATCCCCTGGACCTTCCTCAACGTCGCCAAGCTGACACTGACATTTCTGCTATCTGCATTGTGCATAGTCGATATTGGATTTGCCATCTCTTTTGGAACTCAAGACTACCAATTAAATACAGTTGATTACGTCACTCCAGTCATAAAACTTGTAACGCTAGTTGTGTGCTGCGTCCTCCAATACTGCAAT…	413	AoM
ABCC-MRP1	Carausius_C4222	multidrug resistance-associated protein 1 isoform X2	22.082	4.73291	0.687011	GATGATCTCATACAGGAAACAATCAAGATAGCATTTAAAGAGTGTACCGTCCTCACAATCGCTCACAGGTTGAACACGATTCTAGACTCAGACAGAGTAATTGTGCTGGATAAAGGACACGTGATTGAATTCGATCCGCCTGAAACACTTCTACAAAACAAGAATTCTATCTTTCATGGAATGGCTAAAGATGCTGGTCTCGTG	204	AoM
ABCC-MRP1	Carausius_C46231	multidrug resistance-associated protein 1 isoform X1	1.71352	2.84528	1.61275	ACAGGGGCCACAACAATACGAGCTTATCATGTTCAAGAGCGGTTTATTAGGGAATCTGAGGAGAAGGTGGATATCAATCAGATATGCTACTTTCCTGGAATAATTTCCAACAGGTGGCTAGCTGTGAGGCTAGAGATGATAGGAAACCTGATTATCTTCTTTGCTGCCTTGTTTGCTGTTCTGGGACGCGAAACCATGAACCCAGGTCTGGTGGGTCTGTCTGTCAGCTACGCTTTGCAGATGACCCAGACACTAAACTGGCTTGTAAGAATGACATCTGATGTAGAGACAAATATTGTTGCAGTGGAAAGGATCAA	317	no
ABCC-MRP1	Carausius_C46357	multidrug resistance-associated protein 1 isoform X1	10.2261	1.91403	0	GTTAAGTCTCTGGTCCAGTGGGACCCTCTGCCTTCGCTACATTCCAGCGTCCAAGAACCTCAAGAAGTTGTCAGCATAGATACTCGTCATCGAGAGACAACGCAAAGTCGACTACAGGCGAACGAGAATGGCGCAANNNNNNNNNNNNNNNNNNNNNNNNNNNNNNNNNNNNNTGGACCTTCCTCAACGTCGCCAAACTGACACTGACATTTTTGCTATCTGCATTGTGTATAGTCGATATTGGATTTGCCATATCTTTTGGAACTCAAGACTACCAATTAAATACAGTTGATTACGTCACTCCAGTCATAAAACTTGTGACGCTAGTTGTGTGCTGCGTCCTTCAATACTGCAATAAGAAGAACGGTCTTAGAACGTCTGGAGTTCTCTTCATATTTT…	832	AoM
ABCC-MRP1	Carausius_C49362	multidrug resistance-associated protein 1 isoform X1	1.59743	13.6288	0.704339	ATGTCTGCATTCCACCTCGAGAGTTATTGCAGTGAAAAATTTTGGGACTCCAACTTGACGTGGTACACAGAGGACCCAGATCTCACGCCATGTTTCCAGAAGACTGTTCTCATATGGCTACCATGTGCATTCCTGTGGCTCTTCTCGCCGCTGGAGATATGTTACATCCTCTTCAGCAAGACAAGGAATGTTCCTTGGAATTGGCTCAACATTTCCAAGCTGGTCTTAAGTGGTATCCTCATCATATTGTCATTGGTTGAACTTGGTTTTGCTGCAAAGCGTAATGCTGATGGCCTTGGAACCTATCCAGTTGACATATATTCGCCTGTTGTGAAGTCTTTCACTGTGGCTTTGTCAATGGTATTTGTAGTGCTCAATCGGCGAAAAGGTCTTAGCACA…	3601	MpgT
ABCC-MRP1	Carausius_C5047	multidrug resistance-associated protein 1 isoform X1	35.6422	191.79	21.0201	ATGGACGATGGTTTCATGGAATTATTTTGTGGCTCACCATTTCTGGACAGCAACTTGACGTGGAACACTGAAGACCCAGATCTGACTCCATGCTTCCAGAAAACAGCTCTGGTGTGGTTCCCTTGTCTCTTCTTGTGGGTTCTGACACCAGTTGAAGCGTACTATGCCGTGCGTAAATGGCAAGGAACTATCCATTGGAATTGGTTGAATGTTTCCAAAGTGGCCTTATGTGGAGTGTTGTCTATCCTGAGTGTTGCAGACTTGATATTCGCCATTTACCAATCTTCTCAAAACTTCGAGGTGTTTCTTGTGGATTACTGGTCACCAGTCATTAAGACAGCAACATTTGTATTGTGTGCAATGCTCATACATTACAACAGGAAGAGAGGGCTGCGGACG…	443	MpgT
ABCC-MRP1	Carausius_C5391	multidrug resistance-associated protein 1 isoform X1	6.0154	11.3809	6.68243	ACATGGCACACACAGGATCCAGACCTCACACCATGTTTCCAGAAGACTGTTCTTGTATGGGTACCATGTGCTTTCTTGTGGCTCTTCTCGCCACTGGAGACATACTACATTCTCCACAGCAAGACCAGAAATATTCCCTGGAATTGGCTCAATATTTCAAAACTGGTTCTGAGTGCTGCCCTCATCATTTTGATGCTTGTCGAACTTGGCTTTGTAGCAGAACGTAGCGCAGAAGGTTATGAAATATTTCCTGTTGATATTTACTCCCCTGTTATCAAGATAGTCACTTTGGTTCTGTCAGTGGCGTTTGTAGTGTTCAATCGGCGAAAAGGTCTGAGCACATCAGGTGTTCTGTTCTTGTTCTGGTTCTTGCTTACCCTATGCGGAATACCCCAGTTC…	3053	MpgT
ABCC-MRP1	Carausius_C5392	multidrug resistance-associated protein 1 isoform X2	0.732236	1.1315	0	AACAAATAATGTTGAAACCACCTCAAAAAAACAATAAATCCAACCATTAAATAGAGCTGGCAATGTGACGTCCAATATGTCAACATCTTTTGCAAAGCGGTTCAATATTCGTCCAATTGGTGTAGTGTCAAAAAAGGAGAGAGGTGCATGAAATATTCCAGTAAGTAAGCTGCGTTGCAACATGCCGGCAGCCACCCAACACCCCAGTGTAGGGACCAGGGTGGTAAACACAGATGTCAAGGCTTGTCCAGCCCCTAATGCACCA	265	no
ABCC-MRP1	Carausius_C55644	multidrug resistance-associated protein 1 isoform X2	4.55245	85.7338	4.17114	ATGACACTTCAATGGATAGACGGAGTTTGCGGCTCGCCATTCTGGGACGCGAACCTCACATGGTACACGGACGATCCTGACGTGACGCCATGTGTGGAGAGGACGGTGCTGCTGTGGGTGCCTTGCGCCGTGCTGTGGGCGCTCTGCCCCGTCGAGGCGTCCTACATCCTGCACAGCAAGACCCGCGACATCCCCTGGAACTGGAGGAACATCTCCAAGCTGGTCCTAATTGGTGTCCTCATGGTGCTGTGCCTGACTGATTTGGCTGTTTCCTTCCATAACCACTCCATGGGCTACCAAGTCTACCCTGTAGGTTTCTGTTCACCAATCATTGAGATAGCTACATTGATGGTGTCCGCAGCACTTCTTGTGTTCATGAGGGAGCGAGGGTTGCGCACT…	1082	MpgT
ABCC-MRP1	Carausius_C59677	multidrug resistance-associated protein 1 isoform X1	1.89289	48.0432	3.08733	TGGAAGGGTTACATGTATGCAACGTTGATGTTGGTGTGCGGTACAATCCAAACTTTCTTCCAGGCGCACTATTTCATCAAGGCTCAGACTGCCGGTATGAGGGTTCGTTCTGCTCTCGTCTCGGCCATATACAGAAAGGCCCTGCGAATGTCGGTGAGTGCCCGAAAAGATTCAACGGTGGGCGAAATGGTAAATCTGATGGCAGTTGACACACAGCGGATAATGGACTTGTGCCACCATGTGAACCTCCTGTGGAGTGCTCCGCTACAGATCTCTCTCGCTTTGTACTTCCTGTGGGACCTACTGGGTCCATCCGCATTAGCTGGCATTACTGTGCTTGCTATTTTCATACCAATCAACAGTGTGATTGCCAATGCCATGAAGAAACTGCAGATCCAG…	746	MpgT
ABCC-MRP1	Carausius_C59678	multidrug resistance-associated protein 1 isoform X2	0.633915	16.286	0.79797	TGGAAGGGTTACATGTATGCAACATTGATGTTGGTGTGCGGTACAATCCAAACTGTCTTCCAGGCGCACTATTTCATTAAGGCTCAGACTGCCGGTATGAGGGTTCGTTCTGCTCTCATCTCGGCCATATACAGGAAGGCCCTGCGAATGTCGGTGAGTGCCCGAAAAGATTCAACGGTGGGTGAAATGGTAAATCTGATGGCAGTCGACACACAACGGATAATGGACTTGTGTCACCATGTGAACCTCCTGTGGAGTGCTCCGCTCCAGATCTCTCTTGCTTTGTACTTCCTGTGGGACCTACTGGGTCCATCTGCATTAGCTGGCATTACTGTGCTAGCTATTTTCATACCAATCAACAGNNNNNNNNNNNNNNNNNNNNNNNNNNNNNNNNNNNNN…	596	MpgT
ABCC-MRP1	Carausius_C72910	multidrug resistance protein 1	0.153289	0.194907	3.26284	CGGAGGGTAGTGGAGGAGGGCACGCACGCACAGCTGATGTCCCTCGAGGGTCACTACTCCTCGCTCGTCGCCACGCAGGTGGACCACCACCACCACCATGGCTACAAGCCGGGCCCAGGAGCAGGAGGGGACGGAGACGGGGACTCGCTGCTGGAGGAGATGTTGGCGCTGGGCATCGAGGTGCCCGGCAGGACAGACGGGACTCGGGAGGCGGCCGGGGCGGTAGAGGTGGAGGAGGAGCCGGCATCAGAGCCGTCCTCCCTCGCCCAGGTGCTCCGCCTCAACCGGCCCGAGTGGCTGCTGCTCGCCGTCGGCAGCGCGTGTGCCGTCGTCATGGGCTGCTCCTACCCCATTTTTGCCATCCTCTTCGGGGACATCCTGCAGGTTCTGGGTCTACCA…	1003	no
ABCC-MRP1	Carausius_C74672	multidrug resistance protein 1	0.251068	0.156666	4.87931	ATGAAGTTTAAAACCAAGAAAGCAATAGGAGATGATTTTGGGATAATCAGCAAAAGAATGAAGCGCTTTTCAGACTATGGATCTGTGAGAAAACCATCTGGAGTAAAATCTCAAGCAGGGATAAATGACGACCTTGAACCTGTGCCATTCCTTTCATTGTACCGCACGACCACCGCGAGGGAGCGGCTCCTGCTGCTGATCGGCCTGGCGGCGGGGCTGATGGGCGGGGCGCTCACCGTCGGCAACATGCTGCTGTTCGCCGAGATGGCGGACGCGCTGGTCGACTACGGCTCCGCGGCCAGCTGGGCCAACAGCAGCAGCGCGGCGCAGCACGTGGCCTCGGAGGAGGAGCTGCTCGGTGCGCTGATGAGGTTCGCGGTCGGCAATGGCGTGGTTGGA…	1766	MGwall
ABCC-MRP1	Carausius_C7904	multidrug resistance-associated protein 1 isoform X2	39.2615	5.87151	0.248224	GGCAGGTTTGGTCGGATGGACTTCAACACGAACGACAGAAAGCCAGCATCGTTGTTACCCGCACTTTGCAAGGCGTTTGGCCCACTCTTCCTCTGCTCTTCATTTTTTATGCTTTGCAACACNNNNNNNNNNNNNNNNNNNNNNNNNNNNNNNNNNNNNNNNNNNNNNNNNNNNNNNNNNNNNNNNNNNNNNNNNNNNNNCGCCGTCATCTACCGCAAGGCACTGACGATGTCCAACAACGCCAAGAAGGAGTCGACGGTCGGGGAGATCGTGAACCTGATGAGCGTGGACACACAGAGGATCTACGAGTCGATACTGAACCTCAACTGGCTCTGGATAAGCCCGCTGATGATCGCCATATCCCTGTACTTCCTCTGGCAACTCATGGGTGTTGCAGTG…	2632	AoM
ABCC-MRP1	Carausius_C8077	multidrug resistance-associated protein 1 isoform X1	21.5839	126.81	16.2734	GTCAATGTCCTCGACACAATGTTTCCCTTCATCATCCGAGCCTCCATACCCAACGTCTATAGGGTTGCTGCAACATTTATTGTCATCATCTACAGCACACCCATATTCATCGCCATCTTTATTCCTCTTTCCATATTCTACTACTTCATGCAGCGCATATACGTTGCAACTTCNNNNNNNNNNNNNNNNNNNNNNNNNNNNNNNNNNNNNNNNNNNNNNNNNNNNNNNNNNNNNNNNNNNNNNNNNNNNNNNNNNNNNNNNNNNCATTGCTGTAACTGTTGGCTATCCATCAGGCTTGAGACAATTGGCAGCCTTATCATCTTCTTTGCATCATTGTTTGCTGTTTTGGGTCGTGATTCTATGAACCCTGGGTTTGTGGGGTTGTCCGTCAGTTATGCC…	570	MpgT
ABCC-MRP1	Carausius_C8578	multidrug resistance-associated protein 1 isoform X1	13.9238	72.511	7.33534	GATGACCCTCTCAGTGCTGTTGATAGTCACGTCGGTAAACACATCTTCGAGAAGGTGATTGGACCAGGAGGCATGTTGAAAAGCAAGACTCGCCTGTTGGTAACCCATGGAATAACATACCTTCCGGAAGTGGACAACATCATAGTGCTGAAGAATGGGGAAATTTCAGAGGTGGGCACGTACAAGGAGCTGGTAAGCAAGAAGGGAGCATTTGCAGAGTTCCTGGAACAGCATCTGCAGGAGATAGTGGAGAACGATGCCACTTCGGAGGCAGATTTCCAGGAATTGAAGCAACAATTGGAGAACGACCTGGGCGCAGATGAGTTCCAGCGCAAACTGAGTCGAGCAGTATCACGAGTTTCTGAGTCACGCAGCCTGGCTGGATCCTTGGGNNNNNNN…	800	MpgT
ABCC-MRP1	Contig1018	multidrug resistance-associated protein 1 isoform X1	12.985	89.9303	10.9785	CGCAGCCTGGCTGGATCCTTGGGAGACACTATCTCTCTGCGGCGACGATTTTCTGTGTCAAGCACAAAGTCAGGCAATCTTTCAAAAAGTCGCAGTGGCAGTCACCTCCAGCTGAGCAAAACTCAGCTGAATACCGACCGCCGTGCTCCACCTACAGCCGGAAAGAAGCTCATTGAAGCAGAGAAGGCCGAAGTGGGCAATGTGAAATTAGGTGTATACAAACATTACATGAGTTCAATCGGCCTCATGTTAATGCTTGCTACACTCATTTTCAACGGTATATTTCAAGGATTCCAGGTGGGCTCTAACCTGTGGCTCACTGTGTGGTCAGAGAACAGACATGGCACAGTAAACGAGACCACCAACTTGACAGAGACAACACCACAAGACCTGTACCTC…	547	MpgT
ABCC-MRP1	Contig105	multidrug resistance protein 1 isoform X1	35.2239	16.128	41.6996	AAAGGCACCCAGCTGTCTGGGGGTCAGAAGCAGAGAGTAGCCATAGCAAGGGCACTTGTTAGGAACCCTAAAGTGTTGCTGCTCGATGAAGCTACTTCTGCCTTGGACACAGAGAGTGAAAGGGTTGTACAAGAGGCTCTGGACCAGGCGAAACAAGGGCGTACGTGCATCACAATAGCACACAGGCTGTCCACAATTCAGGATGCTGACGTAATATGTGTCGTGGACGAAGGACGTGTGGCTGAGATGGGCACGCACTCTGAACTACTGGCCCTGCGTGGGAGATACTACAAGCTGTGCAGCCTCCAGGGAGGGGCCAAGTGA	324	midgut
ABCC-MRP1	Contig178	multidrug resistance-associated protein 1 isoform X2	38.9394	214.571	24.7049	CTGGCGCTGTTCCGAATCATCGACGCGGCTGGAGGGTCCATCCTGATTGACGGGGTCGACATCGCGACGTTGGGGCTGCACACAGTGCGTGCCCGCATCACCATCATCCCACAGGACCCAGTGCTGTTCTCTGGAACACTCAGGAAGAACCTGGACCCGTTCGAGAGGGTTTCGGACGATGCTTTGTGGGTCGCATTGGAGCAGGCCCACCTGAAGGCGTTCGTGAAGGGACTAGCATCAGGCCTGAACCACGAGGTGTCCGAGGGCGGAGAGAACCTCAGTGTCGGCCAGAGACAGCTGATCTGCCTCGCCAGGGCGTTGCTCAGGAAGACCAAAGTGCTGGTCCTGGACGAAGCCACCGCCGCAGTCGACCTGGAAACAGATGATCTCATTCAGGCC…	487	MpgT
ABCC-MRP1	Contig322	ABC multidrug resistance protein 1	46.6996	22.5867	1.44774	GTGCTGCTGCTTGACGAAGCTACTTCTGCTCTTGATACTGAGAGTGAAAAGGTGGTGCAAGAAGCCTTGGACAAGGCGAAGCAGGGCCGCACGTGCATCACGATAGCGCACCGGCTGTCCACGATCCAGGACGCGGACGTCATCTACGTCATCGACCGGGGCGTGGTGGCCGAGATGGGCACCCACGCCGAGCTGCTCGCTCTGCGTGGGATATACTACAAGCTGTGCAACCTGCAGGGCCGAGCCAAG	249	AoM
ABCC-MRP1	Contig3316	multidrug resistance-associated protein 1 isoform X2	25.6275	38.3762	9.60158	ATGGAACATGTGGATCTGGTTGATATTTGCGGTTCTCCTTTTTGGGACTGGAATGTAACGTGGTACACAGATAGTCCTGTTTTCACAGAATGCTTCCAAAAGACAGCTCTGATATGGATACCATGCACATTTCTTTGGACATTTCTGCCATTCGAAACGTATTTCATTTTGAATAGCAAATCGAGGAATGTCCCTTGGAACTGGCTTAATGTAGCTAAAATCGCTCTTACAACGTTCCTGATTCTACTGTCATTTTTGGATATTGCATTTTCCATTTACCGGAAAGCTCAGAACTTTGAAGTGTATCCAGTTGATTTCTACACACCAATTGTTAAAATAACAACATTTGGTTTGTCGTTGGGGCTGACGTTAGTGTCCCGCCTGCGTGGCCGCACCACA…	932	excretory
ABCC-MRP1	Contig483	multidrug resistance-associated protein 1 isoform X1	9.36213	3.31321	0.533577	AGGAGGAGAGAAGGTGGGGATCGTGGGGCGCACGGGCGCGGGCAAGTCCTCGCTGACCCTGGCGCTGTTCCGGATCGTCGAGCCGGCGGGAGGGACCATCTACATCGACGGCGTGGACGTGAGCCGGCTGGGACTGCACGCGCTGCGATCCCGCATCACCATCATCCCTCAGGACCCGGTGCTGTTCTCCGGCACGCTGCGCAGGAACCTGGACCCGCGCGGCGAGCTGCAAGACGACGCCCTGTGGACGGCCTTGGAGCGCGCCCACCTCAAGGCCTTCGTCAAGACGCTGCCGTCCGGGCTCGACTCCGAGGTCTCCGAGGGCGGAGAGAACTTCAGTGTCGGCCAGAG	351	AoM
ABCC-MRP1	Contig492	multidrug resistance-associated protein 1 isoform X1	14.2357	61.7635	7.07303	GGTTGTTACTTGCGGTGTTGGGAACAGTTCAGTTTCGTTATGAGATCAGGAGAACCCAGTCAGAGGACCCACCTGACCCCTACTTTCCTGTAGTCAGTTACATCCTAAGTTACGTGGTTGTACTTGCAATGTTGGCCTTGTACTTTGTTCCGGATGCTGCACCAGTCAAGTCACCATATCCACCAGTTGAAAAACCTTGCCCCATGATGTCGGCCCCCTACCCATCTAGGCTCTTCTTCGCCTGGCTCGACATGTTTGTGTGGAGGGGCTA	271	MpgT
ABCC-MRP1	Contig5788	multidrug resistance-associated protein 1 isoform X2	7.16202	0.814751	0	TACTGCAATAAGAAGAACGGTTTTAGAACGTCTGGTGTTCTCTTCATATTTTGGTTCCTACTAGCCCTCCTTGGTGCCGTACAGTTTCGCTACGAGATTAGGCAACTGCAAAATGAAGAACCACCAGACCCATTGCAGCCAGTAATTAGCTACATAGTATTCTACGCGATAACTCTTGTCATGTTCTTCTTTAACTTTTTTATGGATGGTGTACCCAGAACGTCTGAATATGAAGATATAAAGAGACCTTGTCCGGAACTTACGTCCCCGTTCCCAATAAGAATGATATTTTTGTGGTTCGACAAATTCGTGTGGAACGTCTACCGCAGGTCTATCAAGGAAGACGAGCTTTGGGGACT	359	AoM
ABCC-MRP3	Carausius_C33887	multidrug resistance protein 3 isoform X1	0.89555	0.475116	16.009	ACTAAATTTGTATTAGTAAAACAAAAGTGTGATATTCATTGCTTGCAGTCACTTGAAATGAAGGAAGCAAGACATAGTAAAGCAAGAAGCAATGAAGTACAAGTCATCAATGTGAAAAGCTTGGGAGAGAAAGATGTAGATTCAGTGGAGAAGAAAGGTGACCCCTTGGATGTGCAATTGTCCAAAGACAAAGATGGGAAGCCATTAGATGAAGGACCTCCTCCTGTAGCTTTCTTCAAACTTTACAGGTTCGCTGGCTCGTCAGATGTAGCCTTGCTCCTAGTCGGGGTGTTGGCTGGTGTGGTGTGTGGCCTGTGTGTCCCTGCCAACTCTCTCCTTTTCGGCAATGTGACGGGCAGCATGGTCGACTTTGGAGNNNNNNNNNNNNNNNNNNNNNNN…	611	Mgwall
ABCC-MRP3	Carausius_C3912	multidrug resistance protein 3 isoform X1	40.106	7.32305	2.11336	AGTGTGATGGACGCGGACAAGCACGCCAGCGAAGCAGACCCGCTCGCGCCTGAAACCGCTGGTGATCGGCTACAGCTGCAAGAAAGGAACGGAGTGAAATATGAGTTCCGGCCACTCGCCACTTCTGAGATACCGCCCAGCCTCCTCGCCAGGCTGCCAGGCAAGAAGAAGGCTGCTGTCAATGGCACTGCTGCCAACCACAAAAGAAAGTCTGAAGATGAAATTTCACACAAGTCAGGTGTTTGGGGCCTGTTTCGATATGCCAGCAAGTGGGACGTCGTGCTCATGTCGGTGGGGCTGTTGTTTGCGGTGCTTCACGGCGCCAGCTTCCCCGTGCTGGCCATGGTGTTCGGCCGCATGACCAACACCTTCATAGTCCAAGCCACACAGGGGTTTGTT…	3997	AoM
ABCC-MRP4	Carausius_C11466	multidrug resistance-associated protein 4-like	3.4698	0.322688	1.83994	TTTGTCGCCAACATATTTGTGGGTTGCGTCTGCTACAGCTTCCTTCTCTTAGAAAGAGCCACCGCCACGCCGGCCTCTGACGTGGGACTCGCCATCTCTCAGTCCATGATCCTGGTGGGCATGCTGCACTACGGCCTGCGGTGCGCCTCCGAGTCGGCCAATCACGTGGGCTCAGTACAGAGAGTCCTCGAGTACAGCGACGTACAGCGGGAGGAGGACATCGACCCGGGATCAGGCAAGAAGCCACCTCCTACGT	256	midgut
ABCC-MRP4	Carausius_C47665	multidrug resistance-associated protein 4	1.48803	0.407217	0.661427	CTGCACGGTCCTCACCATCGCCCACAGACTCAACACCATCATGGACTCTGACATAGTGATGGTCTTGGATGCTGGGTCCTTAGTGGAATTTGGTGATCCTGCTGTTCTCTTGCAAAATCAAGAGGGATACTTCTACAAGATGGTAGCAAAGGCTTCTGAAAAGTCAAGTTTACGGAGACAGTATTCTACGGCTAGTGACATGTGA	205	no
ABCC-MRP4	Carausius_C56787	multidrug resistance-associated protein 4-like	3.15197	0.506332	2.31185	ATGGAGCGCACCAAGAAACATCTGAACCCTAGCCCATTCCTCAGGGCTAATCTCTTCTCCAAGCTCTTCTACTGGTGGCTGAAAGATTTGTTTCTCCTGGGCCTTCGCGACGACTTGAGACAGGATGACCTCTACAACTCGTTGCCTTCGGACTTGTCAGAAAATCTGGGTGACGAAATGGAAAGGAAATGGAAGGAAAACCAAAGGAAAAGAGGACGTAAACTAGGAAACCTCTACATGACTATTGTTCAGATGTTTGGATGGAAATATTTCACATACGGCCTTCTCTTCTTTTTAAGCGTTTGTGTTTTCAGAGTGTGTCAGGCTCCACTGCTAGCCAGTTTGGTTCACTACTTCTCCCCTGGCAGCAAAACTACAAACACGATGGCTTGTGTTTAC…	1371	midgut
ABCC-MRP4	Carausius_C59005	multidrug resistance-associated protein 4	0.337086	39.0251	0.0944952	CAGGAATTTGACCATCCGCATCTCCTACTGCAGAACATTGAAGGTGGATTCTACAGAATGGTGCAGAAAACTGGACAACTGAATTGTCTGGCTGATATAGCAGCACAGGTAACAAATCATAACTCACATTCCTTAAATACATGTTTAGAGATTGTTCAAGGAAGTTTCCCG	171	MpgT
ABCC-MRP4	Carausius_C62948	multidrug resistance-associated protein 4-like	3.77638	215.703	1.11965	ATGGATTCTTCTAAGAAAAAGTTCAATCCTAACCCCGTAAAGAAGGCTAACATAATATCGAAGATATTTCTTTGGTGGATGAAAGATTTCCTCTGGACAGGCTACAAAAAAGACTTGGAGCAAGGAGACCTTTATGACGTGCTTCAAGAAGACAGCTCGTCACTTCTTGGAGATCTCCTCGAAAGGCACTGGAATAATGAACTGAAAATATCGAAAGAAAAAGGAAAAGAGCCTAGCTTAGTAAACGCAATCATCAAAACGTTTGCGGGCCAATACATGTTTAGTGGTGTGCTTACTCTCCTATTCTGCTTGATTTTCCGGGTAGCACAACCTCTGTTGTTGAAGAGAGTGATAGAGTTCTTCACGCCAGTGAACACATTGACCCAGGAACAAGCAATA…	690	MpgT
ABCC-MRP4	Carausius_C72389	multidrug resistance-associated protein 4-like isoform X1	0.0682846	18.0738	0.0707242	GAATTCAACCATCCGCATCTCCTACTGCAGAACACGGAAGGTGAATTCTACAGAATGGTGCAGAAAACTGGACAACTGAACTGTCTGGCTGAAATAGCAGCACTGGTAACAATTTATAACTCGCATTCCTTAAGTACATGTTTAGAGATTGATCAAGGAAATTTTCCGTTAAAAAGTTATTTTCAAATAGAACTAATT	198	MpgT
ABCC-MRP4	Carausius_C9819	multidrug resistance-associated protein 4-like isoform X1	10.7499	1.25745	3.59421	CAGTCAGCATACAGGCTGGGCAGAAGGTGGGCGTGGTGGGCCGCGCGGGAGCCGGCAAGACGTCCCTGGTGTCCAGCCTGCTCCGCCTCGTGCAGTTCGACGGCGCGGCGAGCGTAGACGAGGTGGACACCAGGAGCGTGGGGTTACGGGACCTGAGGAGCAGCATCTCTGTGCTGACCCGCGAGCCGGCCGTCTTCAGCACTTCGCTGAGGAACAACCTGGACCCTTACCACGTGCACGGCAACGACAAGCTGTGGGGCGCCCTCCAGGAGGTAGAACTTAAAGATTCAGAACGAACTTTGCTGATTCC	310	AoM
ABCC-MRP4	Contig3387	multidrug resistance-associated protein 4-like	11.0887	1.78224	4.51151	ATGGACCAAAGCAAGAAGCACACGAACCCCAACCCCCTGCTGAAATCCAACCCCATCTCCAAGCTCGTCTTCTTTTGGCTGAGGAACCTGTTTACCCTAGGATTACACAAGGACCTGGAGCAGAGCGACCTATACAATGCATTACCCGCAGATGTGTCTGACAGACTGGGAGATGAAATGGAAATGCTTTGGAAGGAGAATGTCAAACAGAATGCAAAGCTGAATAAACCTCCCAGTCTACTCAG	245	midgut
ABCC-MRP4	Contig3388	multidrug resistance-associated protein 4-like	5.93699	0.345092	7.00408	ATGTACCAAAGCAAAAAACATACAAATCCGAATCCAGTGCTGGAATCAAACCCCTTCTCCAGGCTGCTCTTCTTTTGGCTGAGGAACCTGTTTTCCCTGGGATTACACAAGGACCTGGAGCAGAATGATCTATACAATGCATTACCCACAGACATGTCTGACAGACTGGGAGATGAATTGGAGATGCTTTGGAAAGAGAACATCAAACAGAGCGCAAAGAAGAAGAAACCTCCCTC	236	no
ABCC-MRP4	Contig816	multidrug resistance-associated protein 4 isoform X2	3.35372	2.34835	0.796991	AGAGCTCAAGAGAAGGTTGGTATTGTGGGCCGCACTGGGGCTGGCAAGTCGTCCCTCATCGCTGCGCTGTTTAGGTTGGCCATCCAGGAGGGAAGTATATGGATAGATGGTGTGGACGTAATGACTATTGGTCTACATGATTTGCGTGACCGCATTGCGATCATCCCACAGGAGCCTGTATTGTTTTCTGGGGCCATGCGTGAAAATCTGGACCCTTTCGAGGAGTTCACAGACGAATTGCTGTGGCAAGCACTGCAAGAGGTGAAGCTGAACGAGGTGGTGCGGGACATGCCCGGGGGGCTGGGGGCACACATCACGGAGGGTGGCCGGAACATGAGTGCCGGGCAGCGGCAGCTGGTCTGCCTTGCTCGAGCCATTGTCCGCAAGAGCCACGTCCTG…	521	no
ABCC-MRP49	Carausius_C10038	multidrug resistance protein homolog 49 isoform X2	17.3759	5.84948	0.469035	TGCTTGAGCGCTTCTGCGACCCCACCAGCGGCTCTCTGTTCATGGAAGACAGAAACATCTCGTCGGTGACCTTGAGGAACTTGAGGGGCCAGCTGGGGTTAGTGTCGCAGGAGCCGGTGCTGTTTAACAGGACCATCGCGGAGAACATCGCTTATGGGGACAGCTCGAGGGACGTCCCCATGAATGAGATCATCAGTGCCGCCACCAAGGCCAACATTCACAAGTTCATCTCGTCGCTGCCCGCGGGTTACGAGACGTACATGGGGGAAAGAGGGGCGCAGCTGTCAGGGGGGCAGAAGCAGAGGATAGCTATTGCAAGGGCGCTCATCAGGAACCCCAGAGTGCTGCTGCTTGACGAAGCTAC	364	AoM
ABCC-MRP49	Carausius_C16367	multidrug resistance protein homolog 49 isoform X1	2.09215	1.36934	7.22931	GGAAGTGGATCATCGTCGCTTGTGCGAGCTCCATCGTCGTGGGCTGTGCGTTCCCGGCGTTTGCTGTCCTCTTTGGTGACCTCCTCGGGATTCTTGCCTTGACTGACCGTACTGCTATTCGAAGTAAGACCGACTTGTACTGCGTATACTTTGTTGTGACTGGAGTTATTGTTGGCACTACTACACTTATACAGGTCTTCTTGTTCACGTTAGCTGGGGAGGAGCTGACCATGCGACTGAGGAAGATGATGTTCAGTGCCATGGTCCGGCAGGAGATAGCGTGGTTTGATGACAAGGCCAACAACACAGGGGCTCTCTGTGCCAAGCTCTCCGGAGACACCTCCAGTGTTCAAGGGGCAACGGGCCAGAGGCTCGGTACGATATTCCAGTCCTTGGCCA…	517	MGwall
ABCC-MRP49	Carausius_C22219	multidrug resistance protein homolog 49 isoform X2	4.23202	1.99005	8.30446	GGAACTGGTTCCGGGAATGAAGCAGGCCTTGAGTAAAACACATTATCGTGGCATTGTATACGCAACTGCTCAGAGCATCACATACTTTGCGTTTGCAACTGCCATGTACTACGGAGGATGGCTGGTCCAAAATGGGGAGATGGAGTTCACAAATGTGTTCAAGGTTGCAAATGCACTGCTGATCGGCGCAAGTTCAATAGCAAATTCAATTGCATTTTCACCCAATTTCGAAAAAGGAATTGTCGCAGCTGGCAGGATATTCAAGCTGCTGGACAGGACACCAACAATAAGGGACCCAGATGTACACAGTTCAGCAAAATGGGCTTCAGAGGGAAATGTTCAGTA	345	MGwall
ABCC-MRP49	Carausius_C75347	multidrug resistance protein homolog 49 isoform X2	0.343996	0.478676	4.93097	CATGTACTACGGCGGCCGCCTCGTCCAGTGGGAGGGCCTGCCCTACGGCTCCGTCTTCAAGGTCAGTCAAGCGCTGCTTCTTGGCACTGCATCCATCGGCGCTGCTATATCGTTTGCTCCCAACTTCCACAAAGGCTTGATTGCAGCTGGGAAAATTTTTCAGATTCTGCACCGGAAGCCAAGACTCATGGATGTGCAATCGAACAAGGAAAACTGGGTGGCGGACGGCGACGTGTTGTTGTCGCGGGTGGGATTTTCGTACCCGACGCGGCCAACAGTGCAGGTTCTAGATGAACTGACGGTGCGGGCGGAGCCGGGCAAGACCATCGCCGTGGTTGGACCGAGTGGCTGTGGCAAGTCCACTTGCCTCCAGCTGCTGCAGAGGTTCTACGACCCCAC…	979	MGwall
ABCC-MRP49	Carausius_C8011	multidrug resistance protein homolog 49 isoform X1	66.106	21.8034	2.0701	GTGTTTATAGTTGCATTTGTTGGCAGCCTTGGAGTTGCGTTCTTCAAAGGCTGGGAACTGACCCTTATATGTCTGATTTCCATGCCTATAATGATGGTAGCAATGGGACTTGTTGCAACTGTGACGTCAAAGCTGGCAAAGAAGGAACTACAGTTATACGCGAGAGCGGGTACAATTGCCGAAGAGGTGTTGAGTTCCATCAGGACAGTTGTGTCATTTGGGGGCGAATCTTTGGAAGTGGAGAGGTACCAATCAAATCTCGGAGCTGCCAGAGAAAACAATGTGAAACGAGGTCTACTTGGCGGTTTGGGTCTCGGCATTCTCTGGCTGTGTATATACAGCAGCTATGCTCTTTCTTTCTGGTATGGCGTCGGACTCATTTTGGATGGAAAGTACGAT…	2008	AoM
ABCC-MRP49	Contig1515	multidrug resistance protein homolog 49 isoform X1	57.1626	18.7833	38.7896	TCGGTATACTTGCTTTAAGTGATTTAGCTGCTGTTCGAGAGAAGACCAACATATACTGTGTATACTTTGTTGCGACTGGAGTTGTTATTGGCATTTGTACTCTCATACAGATATTCTTGTTCACGTTAGCTGGGGAAGAACTGACCATGCGACTGAGGAAGATGATGTTCAGTGCAATGGTCCGACAGGAGATAGCTTGGTTTGATGACAAGGCCAACAACACAGGGGCGCTCTGTGCCAAGCTCTCCGGGGACACCTCCAGTGTTCAAGGGGCAACGGGCCAGAGGCTTGGTACGATATTCCAGTCCTTGGCCACCTTCGTACTCGGAGTGGGCCTGTCCATGTTCTACGAGTGGCGACTAGGACTGGTAACGTTGGCTTTCACCCCTGTCATCTTGG…	928	midgut
ABCC-MRP49	Contig3671	multidrug resistance protein homolog 49 isoform X1	32.5192	10.5432	0.349458	GCATCCAGTACTTCGCCTTCGCCACCACCATGTACTACGGCGGGCAGCTCGTCAAGCGCCGGGAGATGGAGTTTGCCGAGGTGTTCAAGACTTCAAATGCATTGATAATTGGCACAGCATCAATAGCAAACGCCCTTGCATATGCGCCCAATTTCGAAAAAGGACTTGCTGCTGCTGGCAGGATTTTCAAACTTTTAGATAGGAAACCGCTGGTTTCAGATCCAGAAGTACACAGCTCTGAAAATTGGGTTTCGAATGGCAACGTGCGGTACTCGGGGGTGGAGTTCAGCTACCCGTCGCGCAGGAAGGTCCGTGTGCTGCAGGGCTTGAACCTGGTAGTGCAGCCGGGCCAGACAGTTGCGCTTGTGGGGCCGAGCGGCTGTGGCAAGTCCACCTGCA…	475	AoM
ABCC-MRP5	Carausius_C13604	multidrug resistance-associated protein 5 isoform X1	6.23166	5.76386	7.53607	ATGGAGACAGTGTCACGTTCACCCATATTCAGCTGGGTCAGTGCATCTGTGCAAGGACTGGGCACCATACATGCCTTTGGAAAGGAAGGAGAATTCACAGAGAAGTTCATGCAGATGTTTGATGAGAGCACAACTTGCTTGTTTCTGTCATCAATTGCTATGAGGTGGCTTGCTGTCCGGATAGACTCTTTNNNNNNNNNNNNNNNNNNNNNNNNNNNNNNNNNNNNNNNNNNNNNNNNNNNNNNNNNNNNNNNNNNNNNNNNNNNNNNNNNNNNNNNNNNNNNNNNNCTTATATCCGAGACAGAGACGCGCTTCATCTCTGTCGAGAGGATAAATGCTTATTACGAGAGCTTACAAACAGAAGGAGAATCTGGAAAGAAGACTAAACCGACGTCAGGT…	509	no
ABCC-MRP5	Carausius_C16864	multidrug resistance-associated protein 5-like isoform X1	25.7783	22.5172	22.3672	AGTTTTTCTAGGTACAGAAGTGCCCTCAAGAACTTGATTCCAGTGCGGAGAAAACAGAGGTCAAATGATGTGATAGCTGTGGATAAGGCTGGATTATTGTCTACCATTTCATTTTCATGGATGTCCCAGTANNNNNNNNNNNNNNNNNNNNNNNNNNNNNNNNNNNNNNNNNGGAAAGAAGCGTCATTTGGCCGAGTTGTTTGGAGGTTCGTCAGGACAAGAGTTTTGATCTCATCTCTTTTGTTTTCGCTCAGCCTGGCTTTCGGCTTTGTTGGTCCAACTATATTTATGCGTAAATTACTGGAATATGCTGAAGATGAAAATGGACCTGCGGAAGAAGGTGCAAAGTGGGCTGTGTGCTTGACATTATCAGAATTTTTAAGGATAGTTTTTTTCTCG…	611	no
ABCC-MRP5	Carausius_C27697	multidrug resistance-associated protein 5-like isoform X1	1.38267	1.03794	0.547332	TCATTTTCATGGATGTCCCAGTATATGTATAAAGCTTCCAAGAAGGGACTGTACCCAGAAGATATTCCCCATGTCTCTCCGTGCGACTCTAGCGATTTGAATACTCAGAGGCTGGAGTTGCTTTGGCAGAAAGAAGTAACTGAAAAAGGAAGGAAAGAAGCGTCATTGGGCCGAGCTGTTTGGAGGTTCGTCAGGACAAGAGTTTTGAT	209	no
ABCC-MRP5	Carausius_C8003	multidrug resistance-associated protein 5-like isoform X1	8.07105	10.7217	8.34459	ATGATGGCTTGTGGCATAGGTTATGTCTTGTGGTTGCTGGGACCTTGGGCTCTTTTCGGCATGTTGGTTTTCGTGATTTTCTACCCAGTACAATATGGTCTCTCTCGGCTAATTGGTTACTTAAGGAGAAGGGCTGTCACTGTGAGTGATGGGAGAATAAGACTTATTACAGAAATACTTTCTTCAATAAAGCTAATCAAGATGTATACTTGGGAGAAATTTTTCTCAAAGAAATTACTCGACATCAGGAGCGAAGAGTCGAGCTGGCTGCAGAAAGTTGCATTGTGCCAGTCTGTCAGCATATCTTTGGCCCCCACTGTGCCCGTCATTTCTGCCATTGTCACGTTCCTGGCTCATGTTGCCGCAGGAAATAGTCTCACTGCAGCGCAGG	391	no
ABCC-MRP5	Carausius_C8004	multidrug resistance-associated protein 5-like isoform X1	3.3524	2.48055	1.84461	ATGATGGCTTGTGGCATAGGTTACGTCTTGTGGTTGCTGGGACCTTGGGCTCTTTTCGGCATGTTGGTTTTCGTGATTTTCTACCCAGTACAATATGGTCTCTCTCGGATAATTGGTTACTTAAGGAGAAGGGCTGTCACTGTGAGTGATGGGAGAATAAGACTTATAACAGAAATACTTTCTTCAATAAAGCTAATCAAGATGTATACTTGGGAGAAATTTTTCTCAAAGAAATTACTTGACATCAGGAG	251	no
ABCC-MRP5	Contig1634	multidrug resistance-associated protein 5 isoform X1	31.9377	29.1975	26.2917	GCGATAATGTTCATTTGTCTGGCGTTCCCATGGTTCATCATTCCGCTGCTTTTACTTGCCGTCATATACTTCTTCATCAGCAAGATATTCAGAGTGGCGATACGGGACTTGAAACGAATGGAGACGGTGTCACGTTCACCCATATTCAGCTGGGTCAGTGCAACTGTGCAAGGACTGGGCACCATACATGCCTTTGGAAAGGAAGGAGAATTCACGGAGAAGTTCATGCAGATGTTCGATGAGAGCACAACTTGCTTGTTTCTGTCATCAATTGCTATGAGGTGGCTTGCTGTCCGGATAGACTCTTTGGCTGTGTGCACGATATGTATAACATCGTTCCTGGTGATCATCTTGCATGGCCAAGTGCCGGCAGCTCTCGCTGGTTTGGCGCTCGCGTAT…	849	no
ABCC-MRP5	Contig3545	multidrug resistance-associated protein 5-like isoform X2	33.6615	32.9944	28.432	GCCGGGAGCAACCTGTCGGTGGGAGAGCGCCAGCTCCTCTGCTTGGCTAGAGCCTTGCTCCGAAACACCAAGATTTTGGTGCTGGATGAGGCGACTGCAGCTGTGGACCCAGAAACGGAAGCAGTCGTCCAAGACACCATAAGAAGGGAGTTCAAGACATGTACTGTGCTGATCATCGCCCACCGACTTTCGACAGTGAAAAGCAACAACCGTGTTCTCGTCATGGACAAAGGAGAAATCGTGGAATATGACACCCCTACCAGCTTGCTTTCGGATTCAAGTTCACGTTTTTACAAGATGATGGCTGCGGCTGATGCAACGAAGGACGGCCAGCATCAACCAGAGACTTCCGACTAA	357	no
ABCC-MRP7	Carausius_C26306	multidrug resistance-associated protein 7	4.48608	4.54703	2.54281	CGCAACTTCACCGACTGGTGGCTCAGCTACTGGGTGAGTCACGTACAGAACAGTTCCAACGCGACGAATGCGACCCAGGGACTGTACATGATGTTGCCCGTCGTGGACGACCAGACGCGGTTCTACCTGACGGTGTACGGCATGCTGGCGGGACTCAACTCTGTGTTCACCCTGCTGCGGGCGTTCCTGTTCGCGTACGGGGGACTGCACGCTGCCACGGCCATTCACAACCTGCTGCTCAAGAGTATCGTTGGTGCGCAAGTACTGTTCTTCGATACGTCACCACTGGGCCGAATTCTGAACCGCTTCTCGTCGGACACGTACACAATCGACGACTCCTTGCCTTTCATCATGAACATCCTGCTGGCACAGTTCTTTAGCATGCTGGGAACACTGGCG…	1678	no
ABCC-MRP7	Carausius_C30195	multidrug resistance-associated protein 7	4.68653	3.2633	1.81237	ATGGAAGCGGTATCGCAGCGATGGGACTGGAAAGAGATGTGCGGGCCGGGAGGCTTCGTGCTGTGGTCGCAGAAGCAACACGACTTCGGCGCGTGCTTCCAGGAGCTGTGCCTTCAAGTCCCTGCCCTGACACTGTTCGCCCTCCTCTCTTCCTACTTCAGCGGCAAGCGTAGCTACTGGGTCCACATAGCTCACAGCCGTCAAGCGTGGGCCCTTGTTGTCAGGGGCCTCACCACGTTCCTGCTGGCAGTCGTCCCCATATTGAAGATATGCCTCGCCACGGCGATAGCACCGGGGTTCCTGAACCCCGTGGACTATCTCACCGCCGCAGTCGAGACATTGTCGTGGCTCGTGCATCTTTGCTACATACTTACCCTCAGGAATCGCATCAGGTGTACC…	2663	AoM
ABCD2	Carausius_C8126	ATP-binding cassette sub-family D member 2	26.0733	28.4274	20.7368	ATGCCAACTGTGATATCCAAGTGCATAGACCGGACGGCTGCGAGATACAACATACCCAAGGAGCACATAACGAGGAGTGTTGTAGCCGTTGCGGTTCTTTTGTACGGCTTGAAGCTCGGCTACCCGTACATTCAGTCGTTTTACAAACCTCCGACGAGGAAGGCCCACGAGAATGGCCATGCAGGTTCGGTCATCGTGCCGGGTGAGGACATTGTGTCGACGGCCAAAAAAGACGAGGAGGAGGAATCGGTGAACGAGGAGGTGGTGCGACCCAAGGCACCGACGTTCAACGTAGAATTCCTGCTGCAGCTGCGGAAGCTGGTGAGGATCATGGTACCCGAGGTGTGGTCCCGGGAGGTGGCCCTCCTAGGGGTGCATTCGCTTGCGCTGACCACCAGG…	2143	no
ABCD3	Carausius_C29887	ABC transporter ATP-binding cassette sub-family D member 3	9.53441	5.34291	8.58245	CCCACGGGCCGGATGACCGTCGTAGAGCAGAAGCTGGAGGGGGAGTTCCGCTACATCAACTCCCGCCTCATCACCAACTCGGAGGAGGTGGCCTTCTACCAGGGCAACGTACGCGAGAAGCTCACGCTTCTTGCCTCCTTCGAGAAGCTGACGAGTCACTTGAGGAGGTTCCTGGAGTTCCGAGTCCTCATGGGCACCGTCGACAACATAGTCGCAAAGTACATTGCGACAATCGTCGGCTATTACGCTGTCAGTCTGCCCTTCTATGACAAACACCACCCGTTGTTGATGGGCTGCAGNNNNNNNNNNNNNNNNNNNNNNNNNNNNNNNNNNNNNNNNNNNNNNNNNNNNNNNNNNNNNNNNNNNNNNNNNNNNNNNNNNNNNGGCTCGGGCAGGCTT…	987	midgut
ABCD3	Contig3622	ABC transporter ATP-binding cassette sub-family D member 3 isoform X1	11.7374	5.69775	9.45845	GCAGCGAAAATACATTCCAAGAAGCCGGCCTATAGTGATATCCAGTATGTTGTTGGAGAGAAGGCGAGCCACAAGACGAAGGCGCAGGTGGACGCTGTGTTCTTCCGGCAGCTGCGCCAGCTGCTGTCCGTCGTCATCCCGGGCGTGTTCACGCCGGAGACGGGCTTCTTGCTGCTGGTTGCGGGGGCGCTGGTCGCGCGCTCCCTCTGCGACCTCTGGATGATCCAGACCGGCACGTACATTGAGACAGCCATTGTCAACATGGATGGTGACGTGTTCAGAAACAAGATATTGCTGTTCGCTGCAGCAATGCCTTTTATAGCGATGGTGAACAACCTGTTAAAGTTCGGAATATGGGAGCTGAAACTGCGGTTCAGAACGAGGCTCACACATTACCTG…	488	midgut
ABCD3	Contig948	ATP-binding cassette sub-family D member 3	11.7115	5.68254	7.14491	TCACCGTCAGCCACCGCCGCTCCTTGTGGAAACACCACGAGTTCTACCTTCAGATGGATGGACGGGGCGACTATGAGTTCAAACCCATCGAAGCGGACACGGAGGAGTTTGGGTCGTGA	119	no
ABC-domain	Carausius_C69988	MULTISPECIES ABC transporter permease	0.441326	0.210249	0.666407	GGTTGACTGGCCCAGCGCCGGCGCCGCGGGATCAAATGGATTCGTTCATTTCATGGGCAAGGGCAAGATTCGAAGCGGCGAGCGATCTGCATTTCCTTTCTCCCCCCGACTCATGGCACGAATGACACGCATGGACCAGCCAAAAGAAGAACAACCGGGCTTGCCGGCGCGTTTCTTCGGTGTCTTTCGCTACAGCAGGCGCGCCGTTGAACTCGTGTGGAGCACCAGCCGTCCGCTGACTTTCACGCTCGCCGGGCTGACCATCCTGGCTGGCATCCTGCCCGCCGGCATCGCCTATGTAGGCCAGCTGATAGTCGATGGCGTAGNNNNGCCAGACGTGAGGCGGGTGATCAATTTCGTAGCGCTTGAGGCCCTGATAGTGACGCTGCTGGCTGCCAG…	635	no
ABC-domain	Contig3443	ABC transporter ATP-binding protein Y032_0728g1885	14.3131	76.3862	6.84854	TTCCTCTATGCTTGTGTCATGCTTCTTGCATCGTTGCTGCAGACATTGGTGAACTCACACTTCAGCTTCCACATGTTTATGATTGGCCTGAGAGCCCGCACAGCCATCATCTCCATCATTTACCAGAAGGCATTGCGTATGTCATCTGCGGCACGCAAAGANNNNNNNNNNNNNNNNNNNNNNNNNNNNNNNNNNNNNNNNNNNNNNNNNNNNNNNNNNNNNNNNNNNNNNNNNNNNNNNNNNNNNNNNNNNNNNNNNNNNNNNNNNNNNNNNNNNNNNNNNCTCCGCATGATGAATGAAATCCTGAACGGCATACGTGTCCTCAAGCTGTACGCGTGGGAGCCTTCCTACGAGCAGGAGATCTACAAAATAAGAGACAAAGAGGTCAGGGTGTTGAAG…	1083	MpgT
ABCE1	Carausius_C28607	ABC transporter ATP-binding cassette sub-family E member 1	12.0395	11.0828	6.73391	CCTTCTGGCTGGCATGAACCGATTCCTCGAGCTGCTGGGCATCACGTTCCGGCGTGACCCCAACAACTTCCGCCCGCGCATCAACAAGAACAACTCTGTCAAGGACACGGAACAGAAGAGGGCAGGTCAGTATTTTTTCCTCGAAGAATGA	151	no
ABCE1	Contig2190	ATP-binding cassette sub-family E member 1	179.591	211.754	155.672	ATGCCAAGAAGTAAAGCGACAGAAGAAACTGACAAACTTACAAGAATAGCTATAGTGAATGCTGACAAATGTAAACCTAAACGATGTCGGCAGGAGTGCAAGAAATCTTGTCCTGTTGTACGAATGGGCAAGCTATGTATNATCACGATCATAAACCTTCCCAGCAACCTGGAGAAGGACACGACGCATCGCTACTCGCAGAACTCGTTTAAGCTCCACCGACTGCCCATCCCGCGGCCAGGGGAGGTGCTGGGACTTGTCGGCACCAACGGCATTGGCAAGTCCACCGCGCTCAAGATCCTGGCCGGCAAGCAGAAGCCCAACCTGGGTCGCTTCACCGACCCCCCGGATTGGACGGAGATCCTGAACCACTTCCGGGGCTCGGAGCTGCAGAACTAC…	1608	no
ABCF1	Carausius_C7700	ABC transporter ATP-binding cassette sub-family F member 1	25.7364	32.2575	28.7854	CAGCAAGAATATGAGAAGCAGGTGGAAACGCTAACGAAGAAAGGTGGGCAAGGCCACAGTGAACTGGGTGAGAACTTCACTGTCTCGCAAGTACAAAAGTCAGCTGGTCAGTTGCAGGCATTGGAAAATGCTGTTGACATCAAGGTGGAGAACTTCAGTATTTCTGCCAAAGGCAAGGATCTGTTTATCAATGCCAACCTGCTTATTGCTAATGGTCGTCGATATGGCCTTGTTGGACCAAATGGGCACGGGAAGACAACGCTGCTGCGACACTTGTCATCGCGAGCATTTAAAATTCCACCCAACATAGACATCCTGCTGTGCGAGCAGGAGGTGGTTGCGGACGACACCTCTGCGGTGGAGGTGGTCCTGCGCGCCGACACCAAGAGGACGGCCCTG…	1236	no
ABCF2	Contig1126	ATP-binding cassette sub-family F member 2	15.7966	15.9531	10.2758	AGTTTTCGGTACACTGATACGTCGCCGTGGATATACAAGAACTTGGAGTTTGGAATTGACTTGGACACCCGGCTGGCCTTGGTGGGCCCCAATGGAGCTGGCAAGAGTACACTACTTAAGCTGTTATGTGCGGAGTTGTTCCCGACGGAAGGAATGATCCGCAAGAACTCGCACCTGCGGTTTGCTCGCTACCACCAGCACCTGCACGAGTTGCTCGACCTGGATTTGTCGCCTCTGGAGTACATGATGCAGTCCTTCCCCGAGATTAAGGAGAAAGAAGAGATGAGGAAGATAATTGGCCGATACGGCCTCACTGGTCGTCAGCAGGTGTGCCCCAT	338	no
ABCF2	Contig3442	ATP-binding cassette sub-family F member 2	10.5426	10.9298	8.12946	CGTTGCTGTCGGTGCTGGGTAACCGAGAGGTGCCGATACCGGAGCACATAGACATCTTCCACCTGACGCGGGAGATGCCTGCCTCGGACAAGACAGCCTTGCAGTGTGTCATGGAGGTGGACGAGGAGCGCACGCGGCTGGAGAAGCTCGCCGAGCAGCTGGTCGCTAGCGAGGACGATGAGTCTCAGGAGCAGTTGATGGATGTGTACGAGCGGCTGGACGCAATGAGTGCAGACACGGCGGAAATGAGAGC	253	no
ABCF3	Carausius_C11591	ATP-binding cassette sub-family F member 3	6.03217	5.40966	4.39387	ATGGCAGCCTACGGAGACTACATCAGGTCAAACTTTCCTGCTATTGATGAAGAATTATATCATTATGTTGAAGCAATATTGTCAGGAGGAGCAGAGGACTTCAAGGACAGTGAGGAAGTGTACGAAGCAATTGGTGAAGTTCTGCAGGAGGTTGCAGAAAACAAATCAGAAAATGAAATAAGGAACATATGTGACCACCTGCTGTTCCTCATGAGCCCGGATAAGGGCAACATGCTGAGCAATGGGCCAGCCAAGGTGCTCAACGCCCCAGTGAATCTCGCAAGCATGGCTGCCAACCTAGAGACCAACATGGAAGAAATCAAGAGCATTTGGGTCATGTCCCGTGATGATGGCTTTAAAGTTGATGCCAAAAAACTAGAGAAAGCAGAAGCAAAGCTC…	2140	no
ABCG1	Carausius_C45509	white family ATP-binding cassette sub-family G member 1 isoform X1	1.00459	5.48127	4.76457	AACTCAGTATGGCTGATAGCAACAGCCCGAACCTGGTGGTTCCGGGGGCGGGCCTGGGGCTGGGGGCACTCGCCAAGAAGGTGCCCAACAAGAGCTGCACGCTGCCCTCGATGGGGCTGTGCTCGGGCCGGGCCGAGGCCTCCAACGCCCTGCTCAAGAAGCCCATCGAGCTGAGCCACCTGCCCAGGAGGCCGCCCGTCACCATCCAGTTCGACAACCTCGCCTACTCCGTCTCCGAGGGCCGCCGCCGAGGCTACAAGACGATACTGAAGTGCGTCAGCGGCAAGTTCAGGTCAGGCGAGCTGACGGCGATCATGGGACCATCGGGCGCAGGAAAGAGCACACTCATGAACATACTCGCTGGTTACAGGACGAGCAACCTGACGGGCATGGTGNNNN…	589	rear
ABCG1	Carausius_C48239	ATP-binding cassette sub-family G member 1 isoform X1	0.224467	0	0.836732	ATGGACTTGGAGGTGGAGGAAGGACGGCGGCAGTGGTCGACCAAGAGGTGCACCAGGTCCCTCAACGTCGAGTTCCACGACCTCACCTACAGCGTGCCCGGCCGAGCAGGGGATGAGGCGAAGGTAGTCCTCCAGGCTGTGAGTGGCAGGTGTCTCGCTGGCAGACTGACGGCCATCTTGGGACCTTCTGGCGCGGGGAAAAGCACCTTGCTCAACGTCCTGTCCGGGTTCAAGACGACAGGCGTGGCCGGCAGTGTGATGGTGAATGGCGCGCCGCGGCGGCTGGAGCAGTTCCGGAGGCAGTCGT	307	no
ABCG1	Carausius_C76111	ATP-binding cassette sub-family G member 1	0	0.273537	0.310076	ATCATGAAGCTGGTTCTCTACGTCTTCCTCATGTTCATCGTGACGATCCTGTTCTGGAGGATGGGCAACGACGGCTCCAAGACACTTTTCAACTTCGGCTTCATCTACACGTGCATCATCGTGTTCCTCTACCTCCCCATGCTGCCCGTGCTGCTCAACTTCCCGATCGAAGTGCAGCTTCTCAAGCGAGAATATTTCAACAGGTGGTACAGTTTGAACGCATACTTCCTCGCGCTCACCATAGCAAAACTTCCTCTGGAGATTTTCTTGGGCACTGCGTATCTCGCCTGTGTGTACATAAC	302	rear
ABCG1	Contig8116	family ATP-binding cassette sub-family G member 1 isoform X1	0.874836	5.94881	4.70617	GTCTACCGGGGATCCATACCAGGCCTTGTGCCGTTCCTCTCCTCCATGGGGTTTGATTGCCCCGGCTATCACAACCCGGCTGATTATGTGATGGAGGTGGTGTGCGGTGAGCACGGGGAGTGCGTGTCGAAGCTGGTGATGGCTGTGAACAACGGCAAGTGCAACAACCTGAACCAGCCACAGGTGTTGGACACCCCGACCACACCCTGCGTCGCCAACGACATCTCCAAGGACACGCCCAACAACATGGTGGGCAATGGCGTGGGGAAGCACGGCCCACCGACGATCCCTGGCGGCCTGAGCGTCACCTCGGCCCTCCTCGACTCGGACGAGAGCCTCAACAACGGCAAGCACCGCACAGGCTTCCCCACCTCCGGCTCCCGGCAGTTCTACATCCTG…	431	rear
ABCG14	Carausius_C36930	white-brown-complex ABC transporter G family member 14	10.6677	40.9567	3.86938	CTGCCCAAGGACGACAAGCGGACCATGGTGAGACCTGTCGCCAAGGCTCAAAGGGTAGACACGATCCCCAGCACGACGCTGCACCTGCCATGGCTGGAGCAGCAGGCGCAGCTGCCGCAGAAGCCCGTCGAGCTGGTGTTCTCCGGCCTCACCGCCAAGGTCGACAAGCGGCCCGTGCTGCACGACGTCAGCGGCGTCGTCCGGCCTGGGGAGCTGCTCGCCGTCATGGGGCCTTCCGGCTGCGGGAAGACAACGCTGCTGAACTGCCTGTCGGGCCGCACGCGGCTGGACGCGGGCAGCATACGCCTCAACAAGGAGCACCTGAACAAGCGCTGGCAGAGGCGCATCTGCTACGTCCTGCAGCAGGACATCTTCTTCCCCGACCTCACCCTGCGCCAG…	1945	MpgT
ABCG20	Carausius_C44477	ABC transporter G family member 20 isoform X2	0.186006	3.7626	0.183715	TACTTCGGCTGCATCTTCGACATGAAGCCTGAAGACGTGACGGAGAAGACGAACATGTTGCTGGACATGTTGGACATTCCCTTCCCCGACAGGCTGGTCAAAAACCTCAGCGGCGGTCAAATGCGGCGCGTGTCCTTCGCCGCGGCGTTGCTACACGACCCTGACGTGCTGGTGCTTGACGAGCCTACAGTGGGCATGGACCCCGTGCTGCGTGACGTCATCTGGCGTCACCTTCTGGACATCACCCGCTCCGGCAACAAGACCATCATCCTCACCACGCACTACATCGAGGAGGCCAGGCAAGCCCACAGGATCGGGCTGATGCGCAACGGCCGGCTGATGGACGAGGACTGCGCCGACGCGCTCATGGCCAGGTACCACAGCGAGTCCTTGGAGGAC…	1680	MpgT
ABCG20	Carausius_C76089	ABC transporter G family member 20 isoform X1	0.274949	1.15575	0.201938	GATGTGAGACAAGGCTGTATTTCGAGGATCCAGTTTACGGAGACAGGAATCCGAGCTTTCTCAACTACTGTGCACCGGGCCTTATCTTGGTCCTGATATTCTTCCTCGGAGTGGCTCTGTCCATCGGCACAATGGTGCATGAGCGTCGTGAGAGGCTTCTCGACAGAACTCTCGTAGCTGGTGTGACGTCGTTCGAGATCATGCTGTGCTTCGTGCTGATCCAGTTCGTGGTGATGTGCTCCCAAGTGGTACTGCTGCTGGGGTTCGCGCTCTTTGTGTTCCGGGTGGACTGCGCGGGGGACATGGGCTGGATCAGCCTGCTCACCATCCTGCAGGGCATGAGCGGCGTCTGCTTCGGTTTCACCATTGCGGCGTTCTGCCATACGGAGAGCACTGCCT…	659	no
ABCG20	Carausius_C76382	ABC transporter G family member 20 isoform X1	0.104493	2.41269	0	ATCGTTGATTTATTTTCTGTCCGTTTCCATGACATCAACGTTGCTAATTATGGAGAAAGTTGACGGCATCTGGGAAAGGACTCTCGCTGCAGGAGCGACGCCAGTGGAGATCATGGCGTCGTACTTCATATCGCAGATGGTGCAGTTGGCAGTGCAGTTGGTCCTCGTGTTCATGGTGGCCGTCTTCGTGTTCGGCTTCGACATACACAGGAACGTGTGCCTGTCCATCTTCCTGGTCGCGCTGCAAGGCATGACCGGCATGACGTTCGGATTCCTGATGTCTGCAGTGTGCGACGACATCAGGAGTGCCAACTACTTCTCCCTGGCTGTGTTCTATCCTTACATCTTCTGCAGTGGAATCCTCTGGCCTGTCGAAGGCATGCCAACTGCGCTGAGGTT…	568	MpgT
ABCG20	Contig8682	ABC transporter G family member 20 isoform X1	0	1.68821	0	TTGACGAACCCACTGTGGGGCTGGACCCTGTCATGCGCAGCGTCATATGGCAGTACCTTGTAGACCTGACGCGCCAGACCCACATGACCATCATCATCACAACGCACTACATAGAAGAAGCTAAGCAAGCGGATGTGATAGGCCTGCTGAGGGGAGGGCGGCTGCTGGCGGAGAGCTCCCCCGCGCACCTGCTGTCCGTGTACAACATGACCTCGCTGGAGGACGTCTTCCTGGACCTGAGCACGCGACAAGCCCACGAGGAGGAGAGCCCCGCGCCGCACCAGATCCAGTCGGTATCGAACAACAGTGTCAACGCCATGCTGGATGAATGTGAAGAAGCAGACTTAGTCAGTAACGCGGAACGGAAATACAGTCAACACTATAACGGAAGATCGTTCA…	976	MpgT
ABCG23	Carausius_C55080	ABC transporter G family member 23 isoform X2	1.207	4.40522	0.150165	AGGCCGCGCCGCGAGCATCACATTACACAACACGACACCACACGTTGCGACATCACTCCAGGCCTGCTCCTCACCAGACGGTCGCCCAGCCATGGAGGACTACGAGACTATAGACATGGCGCCCAGGAGGCGGCAACTGCGCACACAACAGTCGACAGTGTTCACCAGGCGCCAGCAAGCCGTGTGTGTGCGCCGGGCGTACAAGCACTATGGCACGAAGAAGTCTCCCACAGTCGTGCTCGAGAACCTCATGATGACAGTGCCGAAGGGCTGCATATACGGGCTGCTTGGTGCCAGTGGCTGCGGCAAGACGACCCTGCTCAGTTGCATCGTGGGTCGCCGTAGGCTCAAGAGTGGCGAGATCTGGGTGTTGGGTGGCAGGCCTGGGTCCAAAGGTAG…	1985	MpgT
ABCG23	Contig8211	ABC transporter G family member 23 isoform X2	0.563539	5.82244	0.361628	AGCTTCTACCCTACTCTTCTCCTGAGCGGGGTGATCTGGCCGGTGGAGGGAATGCCGATAGTGCTGCGGTACATCAGCCTGGGTCTGCCGCTGACGCTCGCGACGTCGTCGCTGCGCAGCATGCTGACGCGCGGCTGGACGATAGTCGAGCCCGAGGTCTACCACGGCTTCATGGCGACCATCATCTGGATCGCGCTCTTCCTCACCATCAGCATGCTCGTGCTGAAGTTCAAGCGCGGT	240	MpgT
ABCG23	Contig8562	ABC transporter G family member 23 isoform X2	0.240091	2.53745	0.19346	GGAGGCGAACAGCTCGGTGGTGTCGACCAGCCCGGACCTGGTGGCGGCTGACCGCGGCGGTCGCCAGCTGCAGACGCAGATATCGACAGTGTGGGCGAGGCGCCAGCACGCCGTGTGCGTGCGGCACGCCTTCAAGCACTATGGCTCCAAGAAGAACCCCAACCACGTGCTCGAGAACCTCAACATGACCGTCGCCAAGGGCACCATATACGGTCTGCTGGGCGCCAGCGGCTGCGGTAAGACGACCCTGCTCAGCTGCATAGTGGGGCGGCGCAGACTCAACACGGGGGAGATACACGTGCTTGGAGGCAAGCCCGGCACCAAGGGCAGTGGCGTGCCTGGCAAGAGGGTCGGCTACATGCCTCAGGAGATCGCGCTGTACGGGGAGTTCTCCATCAA…	616	no
ABCG4	Carausius_C10407	white family ATP-binding cassette sub-family G member 4 isoform X1	63.7032	19.2938	34.1676	CTGATGCATCTGCGGTTGTTTGCGCACATCCTGGTGGGTTGCCTTATTGGTGCTCTGTACTACGACATTGGCAACGACGGAGCCAAGGTCCTTAGCAACCTGGGCTTCCTCTTCTTCAACATGCTGTTCCTCATGTACACATCTATGACCATCACCATCCTTTCATTTCCCCTGGAAATGCCAGTGCTGCTTAAAGAGAACTTCAACAGGTGGTACTCGTTGCGAGCTTACTACTTGGCGATAACCTTATCAGATCTACCCTTCCAGACGGTGTTCTGCATCATCTATGTGACGATAGTCTACCTGCTGACGGGACAGCCCCCGGAGATGTACCGCTTCTCTATGTTCCTGGGAGCCTGCCTGCTCATTGCATTCGTAGCCCAGAGTGTGGGACTTGTC…	747	midgut
ABCG4	Carausius_C1316	white family ATP-binding cassette sub-family G member 4	33.4618	1.99675	9.58243	ATCGTGAACGTCATTGTGGGGCTCATGCTGGGGGTGCTGTTCTTCCGCCTGGGCAACAACGGGTCCCGGACACTCCAGAACTACAACCTCATCTTCTCCGTACTCGTGCACCAGATGAGCACCAACATGATGCTCGCTATACTCACCTTTCCAACAGAGATGTCTTCCCTTATCAAAGAACACTTCAACAGATGGTATTCTCTGAAGTCTTTTTACTTGTCTGTGACTATCACGGATCTGCCTATTTGTATTGTGAGCTGCACCCTGTTCAGCGTGATAGTGTACTTCATGACTGGGCAGCCCGCTGACATCACCAGGTTAGCCATGTTCCTGACCATCAGCCAGCTGAACACGCTCATCTCGCAGACCATAGGGCTCATGATCGGGGCCATATTCAAC…	777	AoM
ABCG4	Carausius_C39995	white family ATP-binding cassette sub-family G member 4	1.39186	5.23037	0.402399	GAGCTGACGGCGATCATGGGACCGTCCGGGGCCGGCAAGAGCAGCCTGCTCAACGCCATCTCAGGATACACGTCGACGGGCGTGACGGGGCGGCTGAGCGTGAACGGCAAGCCGCGCGACAACAGGCTGTTCCACAAGCTGTCCTGCTACATCACGCAGGAGGACCTGCTACAGCCGCTGCTCACCGTGCAGGAGAGCATGATGGTGACGGCCCAGCTCAAGCTGCCCCGCCAGATGTCGCACGGCCGCAAGCTCAAGGAGATCACAGATATCCTCAAGATGCTGGGCATGGTGGAGTCGCTCAACACGCGCACTGAAATGCTATCTGGCGGGCAGAGGAAGAGGTTGTCTGTGGCCTTGGAAATGATCAACAACCCGCCAACGTTCTTCCTGGACGAG…	1732	MpgT
ABCG4	Carausius_C40901	white family ATP-binding cassette sub-family G member 4	1.73732	1.33851	3.06977	ATGTCGACGCGGGAGGCGGCCAAGAGCGGCGGCGGTGGCTGCTGCCTCCAAGCTTCTTCGTCGTCGTCGTCGTCGACGGAGACGGTGGAGGTGGCCGGGGATCGCGCCCGCGAGCGCGACTGCACGCACCAGCAGCTGCTGCTGCACCAGAACAACAACTTGGCCTTCTCGTTCCCGAAGAAGAGCGCCGTCGACCTCGAGTTCCACGACATCACGTACAGCGTCCGCGTATTCTCCAGGCAGAAGCTGCGTTTCGAGCGGAAGCAGATCCTGTCGGGCCTGAGGGGCGAGTTCCTCGCCGGGGAGCTGACGGCGATCATGGGGCCCTCCGGCGCCGGCAAGTCGTCCCTGCTCAACATCCTGGCCGGGTTCAAGCAGAGGGGTGCAGGTGGCGAGGTG…	1999	MGwall
ABCG4	Carausius_C57280	white family ATP-binding cassette sub-family G member 4	0.452851	1.48857	1.10442	CTCACGGGCGTGTCGTCTGAAAGCCTTGGCTACGCCATCTCGTCAACCCTCGGCTTAGTGAACAGCATCTTCGTGGGACCGACCCTGGCGGCGCCCATGATGGTGCTGGCGGGCTACGGGCTGGGCGGAGGCAGCGTCACCATCCCCATGTACATCAAGCCCTTCATGTACATGAGCTACCTGCGCTTCTCCCTCGAGGGCCTCACCATCGCCATGTACGGCAACAACCGCCAGCCCATGGTCTGCCCGCAGCAAGAGGTGTACTGCCACTTCAGGCATCCCAAGATGCTGCTGATGGAGACGAGCATGGAGAAGGCAAACTTCTGGGTGTCGCTGCTGGGGCTCGTCTGCTTCTACGTCGCCTTCCGGACGCTCTTCTACGTGCTGCTGAGGCGGCGG…	483	no
ABCG4	Carausius_C64846	ATP-binding cassette sub-family G member 4	0.213202	1.46357	0.450269	GCAGAGGAAGGACGCACGGTGATCTGCTCCGTGCACACGCCGAGCGCCCGGCTCTTCGCCATGTTCGACCACGTGTACATAGTGGCGGCCGGCCAGTGCGTGTACCAGGGCCAGGGCGGCCAGATCGTGCCCTTCCTCTCGTCCCTGGGCATCGACTGTCCCCTCCACTACAATCCCGCGGACTTCGTGATCGAGGTGTCGAGCGGGGAGTACGGCGACCACACGGAGAAGATGGTGGCNNNGGCAAGCACGACCCGTGTCCTCCAGAGCTGGACCTGCCATCCTGCAGCGACGACATCATCTCCCAAGGAAGCGAACCCAGCGACCCAGAGTTGGCGGACATCTCGGCCAAGATGTACAACTTCGACAGCTCTACGTGGATGCAGTTCAGGATCCT	397	no
ABCG4	Carausius_C69074	white family ATP-binding cassette sub-family G member 4 isoform X2	2.77385	14.9027	9.93352	ACTTTCCTGTCCACCTTCAGGGACCAGACGCTGACACAAATGAGGCTGTTTTCGCACGTGGTGGTGGGGTTCCTCATAGGCATGATATACTACGGCATTGGCAACGATGCGTCCAAAGTCACCTCCAACGCGGGGTGTATCTTCTTCACGGTGCTGTTCCTCATGTTCACCGCTATGATGCCAACCATACTCACCTTTCCTGTTGAGATGTCGGTGTTTGTAAGAGAACATCTCAACTATTGGTATTCCCTGAAGTCATTCTACTTTGCCAAAACACTGGCAGACATTCCATTCCAGATAGTGTTCTCTATCATATACGTGTCCATTGTTTACTTCATGACGTCACAGCCATTGGAGGCGTGGAGGTTCTTCATGCTGCTAACGATGTGTGTCATGACG…	701	rear
ABCG4	Carausius_C7518	white family ATP-binding cassette sub-family G member 4	44.8499	2.28795	12.665	ATCGTGAACGTCATTGTGGGGCTGATGCTGGGGGTGCTGTTCTTCCGCCTGGGCAACAACGGGTCCCGGACACTGCAGAACTACAACCTCATCTTCTCCGTACTCGTGCACCAGATGAGCACCAACATGATGCTCGCCATACTCACCTTTCCAACAGAGATGTCTTCCCTTATCAAAGAACATTTCAACAGATGGTATTCTCTGAAGTCTTTTTACTTGTCTGTGACNNNNNNNNNNNNNNNNNNNNNNNNNNNNNNNNNNNNNGCTGACATCACCAGGTTGGCCATGTTCCTGACCATCAGCCAGCTGAACACGCTCATCTCGCAGACCATAGGGCTCATGATCGGGGCCATATTCAATATCACGAACGGCACGTTCATTGGACCGACGCTGACTGTG…	735	AoM
ABCG4	Carausius_C7936	white family ATP-binding cassette sub-family G member 4	1.57575	1.68084	1.31284	ATGGCGGCCGAGGAGTGCGTGAGCATGGACGCGTTGTCGATCGTGCGTAGGAAATCCAGGAACATCGGCGCGTTGGCACACCTGCCAGAGCGACCGCCCATCGACATAGAGTTCAGCGACCTGAGCTACACCATCCCCAGCGGAATACGAGGCAAGAAGATAATCCTGCGCAGCGTGAGCGGGGTGTTCCGAGCGGGCCAGCTGACCGCCATCTTGGGTCCGTCCGGAGCCGGCAAGAGCACCCTCCTCAACGTGCTGGCCGGCTACAAGTCGGCGGAGGCTAGCGGCTGCATCAGCGTGAACGGGCGGCCACGCAACCTGAGGCAGTTCCGCAAGCTGTCCAGGTACATCATGCAGGAGGACCTTCTGCAGCCTCACCTCTCCGTGCACGAGGCCATG…	694	no
ABCG4	Carausius_C8317	white family ATP-binding cassette sub-family G member 4	43.1998	20.3739	22.0396	TGGCCCTCGCCTTCGCGGACCTCTCCTACGACACGCCCAAGATGTTGGGGCGCTAACGCAAGTGCATTCTGCACAAGGTCAGCGGCGACTTTCGTGCGGGAGAACTGACTGCCATCATGGGGCCTTCCGGAGCCGGGAAGACCACCTTGATGAACATCCTGGCGGGATTCACGTCCCATGGTGTGACGGGCTCCATACTGGACAACAGTAAGCCAAGGGATCGGCACTTCCTGTGGAAGCACTCGTGCTACATAATGCAGGACGACCAGCTCCAGCCCTTGCTGACCGTCATGGAGGCAATGCACATTGCCACCGAGCTGAAACTGTCTCGCACCGAGCTCACCAGGAAGCAAGTGGTGGATAGGGTAGAAGACATCTTGACATCCTTGGGACTGTCTG…	1641	AoM
ABCG4	Carausius_C8982	ATP-binding cassette sub-family G member 4	71.8041	2.50858	14.9639	ACCGTCTCCACGGGCGTCATCTGCCGCAGGAAGAAGAAGGTTATTCTGCACGACATATGCGGTAGATTCTTGCCGAGCCAGCTAATCGCCATCATGGGACCATCTGGTGCCGGCAAATCCACTCTCATGGATATTCTATCCGGATACAGGATCTCCGGCGTGTCGGGCACGGTGGCGGTGGACGGGGTGGAGCGCGACATGGACGACTTCCGCCGCAAGTCGTGCTACATCACGCAGGACGACCGCCTCCAGTCGCTGCTCTCCGTCTACGAGAACATGAAGGTCGCCGCCGACCTCAAGCTCGACGTCAACGTCTCCGACGGCGAGAAGAACCAGATAATCAATGAAATTCTGTCGACTCTGGGTTTGTCTTCCAGCAAGAATACAAGGGCGGGTAAT…	995	AoM
ABCG4	Contig1468	white family ATP-binding cassette sub-family G member 4 isoform X2	48.3452	12.5619	23.3326	ATCATCTGCACCATCCACCAGCCGAGCGCCCGCCTGTTCGAGATGTTTGACCACCTATACACGCTGGCCGAGGGGCAGTGCGTCTACCAGGGCTCCACACAGCAGCTGGTACCGTTCCTGGCGCAGCTTGGGCTCGTGTGTCCCAGCTACCACAACCCAGCTTCCTTTGTGATTGAGGTGTCGTGCGGGGAGTACGGAGACAACATTGCCAAGCTGGTGGAGGCGATCCAGAATGGCAAGCACGACATCCGCCTGGGCAAGCCGTTCCCTGCGCTGCCCGAGCCCGTGGTCCTGAACAACGCCGCCAAGGACGCAAACGGCTCGACGCCTGGCGTACACAGCAAGCCTGCGACGAACGTCAACCTGGCAGAGTCCAACACCAAAGAGAAGTTTGGCGAT…	686	AoM
ABCG4	Contig7141	ABC transporter ATP-binding cassette sub-family G member 4	2.15939	0.201701	2.98229	GGAGCAGTTCCGGAGGCAGTCGTGCTACATCGCCCAGGAGCTGGCCATGCTACACGTACTGACCGTGAGAGAGACCATGCAGGTAGCCGCCGACCTCAAGCTAGGCGCGCACGTCCGGCCCGCCTCCAAGCGCAGTGTGATCTTGGAGATCCTGGCGCTGCTGGGGCTGACGAAGACCTGCGACACCGTGGTTGGTTCGCTCTCCGGAGGAGAGAAGAAGAGGTTGTCCCTGGCCGTCGAACTCATCACCGACCCGCCCGTCATGTTCTTCGACGAGCCGACCAGCGGACTGGACAGCTGCTCGTCGGCGCAGGTGGTGAGCCACCTGAAGCAGCTGGCGGCGGGCGGACACACCGTGGTGTGCGTCGTGCACCAGCCCAGCTCGCGACTCTTCTCCAT…	1562	midgut
ABCG5	Carausius_C32235	ATP-binding cassette sub-family G member 5	0.394421	5.93985	0	CTGATACTGGGCAGCGGTGCTTTAAGGTCCATCCACGGCTTATCGGAGTGGCTCTTCTACCTGACGTTCGCCACGCAAACCCGCTACGCCAGCGCGTTCCTCAACCAGCAGATGTTTGGGAATGGTCGGCTCAGCGGGCTGCCGTTCAGCCCCGCGCACAACTGCTCCTCCGTCGTCCTGGCGCAAGAGTCGCAGCTGTCCCCATCGTCCACCTTCACCTGTCGCTACCCCGACGGGTCCGCCTACCTCTCCGAGAGATACGGTCGCAACGGCAACGATGCACTCGCAGAAATACTCGACTCCGACCTCAATCTCGGAGTGTCCTTTGCGTTCTCACTTGGTTTCCTAATTTTGAATTGTTTTCTGTACCTGGTACCATTACCAGCTTTTGTGAAGGCC…	414	MpgT
ABCG5	Contig8343	TPA ATP-binding cassette sub-family G member 5	1.07863	13.8817	0.19229	ATGAAGATGATAAGTGGAAGTGGCGAACACTACTTGGAACTGTCAAACGTGTTCCATTCTGGACAGGTGGAACCGGGATCATGCCTGCAGCGGATAATGGGCACTGTGAAAACTGGAGTCATTGTTAAAGATGTCTCTCTGGAAGTGCATGGAGGGGAAGTACTGGCTATTCTTGGTTCAAAAGGTAGCGGGAAGCGGGTGCTGCTGGAGGTGATCTCCCGGAGGGCACAGGGACCCACGAGGGGGCAGATAATGCTCAACGGCGTGCCCATGTCCCTCCAGCTGTTCCAGCAGAGCTGTGGCTACGTCACCCACAAGTGCGACTTGCTGCCCGGCCTCAGCGTCGAGCAGACGCTGTACTTCGCTGCCAATCTCACCATTGGCTCGCAGGTTTCTCGG…	1489	MpgT
ABCG5	Contig8344	ATP-binding cassette sub-family G member 5	0.448639	8.22966	0	GGTCGCCCGAGTGCTTTTCAAACTGTTTTCACTCTTTATGTGAGGTTCCTGTCGTCCACGTTCAACCTACGGCAAGTTGGAATCTCCCAGGTTGCTCTCAGAATCCTAGCTTTGCCAACCTTCTACTTCCTATTGTGGATCTTCTACAGTGGTTTTCAGGACTTCCAGAGAACCTTCTTCACGAGGAATGGGCTGATCTTCAATTGTCTGGCTGGAGCATACTTCACAGGCATTATCACAACAACCTGTGTTTACCCAGCTCACAGGACGAGGTACTATCAGGAAGCTCAGGAAGGCCTGTACAGCGGACCCACGTTCCTTTTCATTTACTACTTGTTCTCCCTGCCCTTCTCGATGGTGTCTGTGGCTGCTGCGTCCTGGATAACTTTCCAGTTGACA…	572	MpgT
ABCG8	Carausius_C9114	ATP-binding cassette sub-family G member 8	0.972334	3.46654	0.477526	GCGGGAGGACAGTATGGAGCGCCGCTACTCCGTGCCGCCGACACCCAACATGGCGCCCGGGGCTGCGCCCCCGCCCGACCCGCACCAGGCGGCGGGCCCCAGGACGCACTCTGCCACGGGCCTCACCCCCTCCACCTCGGAGGACCTCCACGCCTGGTCCATATACAGGCAAAACCTGAATTCTGATTTCACCGACTCTGCCCTGGGATCAAGCGAAAAGTCACCTCTGCCATATGGCAACTTCCAGCTTCGAGAGTCGACTGTGCAGTCAATATTGAGTCATCCACGCTATGGACCCAAGTCTGCCCTGGGCACCAACATGTACACGTACCTCAAGTTCGGCCTGCCGCGGGTGTTCCCGCCCTCGCGGGGGCCGCGGGACGGGTCCAGCGGCTACGA…	2768	MpgT
