# Supplementary material for: De novo transcriptome analysis of the excretory tubules of Carausius morosus (Phasmatodea) and possible functions of the midgut ‘appendices’
Source: PLoS One. 2017 Apr 6;12(4):e0174984. doi: 10.1371/journal.pone.0174984 (PMC5383107; doi:10.1371/journal.pone.0174984)
Supplement: S4 Table — “Differential expression” is based on significantly (p<0.05 based on Cufflinks analysis of the test statistic) higher differential expression in the tissues as follows: AoM = Appendices of the Midgut, excretory = AoM & MpgT, MGWall = Midgut Wall, midgut = AoM & MGwall, MpgT = Malpighian tubules, no = no differential expression, rear = MpgT+MGWall, zero = no significant expression in any tissue type. (XLS) [file pone.0174984.s006.xls]

## Sheet: Phosphatase.csv
Category	Contig Name	Description	RPKM AoM	RPKM MpgT	RPKM Mgwall	Differential Expression
Acid	Contig1828	lysosomal acid phosphatase	72.0178	6975.83	18.3015	MpgT
Acid	Carausius_C54040	2 lysosomal acid phosphatase	27.6991	505.46	1.36399	MpgT
Acid	Carausius_C7167	iron/zinc purple acid phosphatase-like protein	21.4952	16.6901	11.4949	no
Acid	Carausius_C46724	lysosomal acid phosphatase-like	0.687167	13.0588	0	MpgT
Acid	Carausius_C67218	lysosomal acid phosphatase	0	2.3785	0	MpgT
Alkaline	Carausius_C516	membrane-bound alkaline phosphatase	167.421	23.4311	1.15866	AoM
Alkaline	Contig1883	membrane-bound alkaline phosphatase	130.835	19.4132	0.740704	AoM
Alkaline	Carausius_C517	intestinal-type alkaline phosphatase	110.957	11.3873	0.417649	AoM
Alkaline	Carausius_C34229	intestinal-type alkaline phosphatase tissue-nonspecific isozyme	13.079	17.0373	4.91424	MpgT
Alkaline	Contig6549	membrane-bound alkaline phosphatase	7.02132	43.0466	1.91978	excretory
Alkaline	Carausius_C51711	membrane-bound alkaline phosphatase tissue-nonspecific isozyme-like	3.62368	18.8489	0.631098	no
Alkaline	Carausius_C44766	membrane-bound alkaline phosphatase	1.82764	2.05838	0.84671	MpgT
Alkaline	Carausius_C8732	membrane-bound alkaline phosphatase	0.965071	2.28395	0.764848	MpgT
Alkaline	Carausius_C48558	membrane-bound alkaline phosphatase tissue-nonspecific isozyme-like isoform X1	0	0.783973	0	MpgT
Inositol	Contig326	Myo inositol monophosphatase 1	87.6971	101.323	52.9221	MpgT
Inositol	Carausius_C15647	Myo inositol monophosphatase 1-like	77.8953	236.006	36.3943	MpgT
Inositol	Carausius_C13802	type 1 phosphatidylinositol 4,5-bisphosphate 4-phosphatase isoform X1	37.2823	28.101	25.6427	no
Inositol	Carausius_C2859	Myo inositol monophosphatase 1	27.1276	33.8721	14.392	MpgT
Inositol	Carausius_C270	myo inositol monophosphatase 3	13.3532	12.6366	9.83384	no
Inositol	Carausius_C8779	inosine triphosphate pyrophosphatase	11.2431	8.03666	4.14645	no
Inositol	Contig1677	inositol polyphosphate 1-phosphatase	9.18654	10.0089	3.5967	excretory
Inositol	Carausius_C31241	inositol monophosphatase 2	6.89234	97.4619	8.02641	MpgT
Inositol	Contig1040	inosine triphosphate pyrophosphatase	6.74804	6.90723	2.9585	MpgT
Inositol	Carausius_C26417	secreted multiple inositol polyphosphate phosphatase 1-like	6.5114	7.84676	1.94125	excretory
Inositol	Carausius_C36294	skeletal muscle/kidney enriched inositol polyphosphate 5-phosphatase K-like isoform X2	5.17864	0.938953	2.41964	midgut
Inositol	Carausius_C22755	72 kDa inositol polyphosphate 5-phosphatase	5.12456	2.77485	2.52505	AoM
Inositol	Carausius_C12461	multiple inositol polyphosphate phosphatase 1-like	3.64246	3.35985	1.12051	no
Inositol	Carausius_C24955	type I inositol 1,4,5-trisphosphate 5-phosphatase isoform X1	3.38571	1.84137	1.92348	AoM
Inositol	Carausius_C38528	secreted multiple inositol polyphosphate phosphatase 1-like	2.51221	2.54329	1.17478	no
Inositol	Carausius_C26418	secreted multiple inositol polyphosphate phosphatase 1	2.31143	3.72153	0.57622	MpgT
Inositol	Contig7336	type I inositol 3,4-bisphosphate 4-phosphatase isoform X2	1.74386	2.64087	1.05598	MpgT
Inositol	Carausius_C38683	type II inositol 1,4,5-trisphosphate 5-phosphatase isoform X2	1.73361	1.91077	2.51089	no
Inositol	Carausius_C68333	multiple inositol polyphosphate phosphatase 1-like	1.62643	36.5662	0.48707	MpgT
Inositol	Carausius_C50056	multiple inositol polyphosphate phosphatase 1-like	1.03684	1.1456	0.285501	no
Inositol	Carausius_C70932	multiple inositol polyphosphate phosphatase 1-like	0.39279	2.86185	0.120643	MpgT
Inositol	Carausius_C51319	multiple inositol polyphosphate phosphatase 1-like	0.323561	1.59843	0.130957	no
Myosin	Carausius_C20096	myosin phosphatase Rho-interacting protein outspread isoform X2	12.4865	9.50121	4.33716	no
Myosin	Carausius_C13074	myosin phosphatase Rho-interacting protein outspread isoform X2	6.69372	4.09722	2.20742	AoM
Nucleotide	Carausius_C845	Endonuclease exonuclease phosphatase domain containing protein	99.5265	1.38301	389.675	MGwall
Nucleotide	Carausius_C1973	Endonuclease exonuclease phosphatase domain containing protein	49.7406	0.908772	393.894	MGwall
Nucleotide	Contig625	Endonuclease exonuclease phosphatase and RNA-directed DNA polymerase reverse transcriptase domain containing protein	28.075	4.32366	13.9279	midgut
Nucleotide	Carausius_C18161	ectonucleotide pyrophosphatase/phosphodiesterase family member 5	17.6526	18.5733	10.5515	no
Nucleotide	Carausius_C13837	Endonuclease exonuclease phosphatase domain containing protein	10.4524	20.9056	7.01751	MpgT
Nucleotide	Carausius_C10740	bifunctional polynucleotide phosphatase/kinase	7.48943	10.8495	5.28425	no
Nucleotide	Carausius_C1773	Endonuclease exonuclease phosphatase and RNA-directed DNA polymerase reverse transcriptase domain containing protein	6.56265	6.6721	4.97366	no
Nucleotide	Carausius_C27570	Endonuclease exonuclease phosphatase and RNA-directed DNA polymerase reverse transcriptase domain containing protein Y032_0012g1670	4.72278	3.75053	2.77923	no
Nucleotide	Carausius_C53122	ectonucleotide pyrophosphatase/phosphodiesterase family member 5	4.53343	3.26944	2.19313	no
Nucleotide	Carausius_C32580	7,8-dihydro-8-oxoguanine triphosphatase	4.08633	5.6552	3.4048	no
Nucleotide	Carausius_C40673	Endonuclease exonuclease phosphatase and RNA-directed DNA polymerase reverse transcriptase domain containing protein	3.59747	3.12128	1.91924	no
Nucleotide	Carausius_C39544	11 RNA/RNP complex-1-interacting phosphatase	2.62378	2.94217	2.81059	no
Nucleotide	Contig4475	Endonuclease exonuclease phosphatase and RNA-directed DNA polymerase reverse transcriptase domain containing protein	2.51923	2.86202	0.969825	MpgT
Nucleotide	Carausius_C42283	Endonuclease exonuclease phosphatase domain containing protein	2.44684	2.2062	1.03367	no
Nucleotide	Carausius_C55802	Endonuclease exonuclease phosphatase domain containing protein	2.42557	1.87785	1.19945	no
Nucleotide	Contig7271	ectonucleotide pyrophosphatase/phosphodiesterase family member 5	1.62286	2.93707	1.24897	no
Nucleotide	Carausius_C42743	Endonuclease exonuclease phosphatase and RNA-directed DNA polymerase reverse transcriptase domain containing protein	1.3637	1.40207	0.666789	no
Nucleotide	Carausius_C45766	Endonuclease exonuclease phosphatase domain containing protein	1.36124	2.05828	0.882884	no
Nucleotide	Carausius_C11515	Endonuclease exonuclease phosphatase domain containing protein	1.28645	1.28238	1.93141	MGwall
Nucleotide	Carausius_C58976	endonuclease/exonuclease/phosphatase domain containing protein	0.879421	1.51967	1.11482	no
Nucleotide	Carausius_C49591	Endonuclease exonuclease phosphatase domain containing protein	0.589774	3.91427	0.417413	no
Nucleotide	Carausius_C63653	Endonuclease exonuclease phosphatase domain containing protein	0.491942	0.435101	0.484724	no
Nucleotide	Carausius_C57523	Endonuclease exonuclease phosphatase and RNA-directed DNA polymerase reverse transcriptase domain containing protein	0.481657	0.804201	0	no
Nucleotide	Carausius_C48598	Endonuclease exonuclease phosphatase domain containing protein	0.444889	0.532604	0.422	no
Nucleotide	Carausius_C52169	Endonuclease exonuclease phosphatase and RNA-directed DNA polymerase reverse transcriptase domain containing protein	0.438044	0.873727	0.178936	no
Nucleotide	Carausius_C47337	Endonuclease exonuclease phosphatase and RNA-directed DNA polymerase from mobile element jockey-like	0.430619	1.75699	0	MpgT
Nucleotide	Carausius_C60425	Endonuclease exonuclease phosphatase domain containing protein	0.415582	0.734444	0	excretory
Nucleotide	Carausius_C59869	Endonuclease exonuclease phosphatase and RNA-directed DNA polymerase reverse transcriptase domain containing protein	0.377028	0.0926795	0	excretory
Nucleotide	Carausius_C57504	Endonuclease exonuclease phosphatase and RNA-directed DNA polymerase reverse transcriptase domain containing protein	0.375877	0.75917	1.02465	no
Nucleotide	Carausius_C59961	7,8-dihydro-8-oxoguanine triphosphatase	0.301381	1.54074	0.634475	no
Nucleotide	Carausius_C70741	ectonucleotide pyrophosphatase/phosphodiesterase family member 2 isoform X1	0.274189	0.35887	0	excretory
Nucleotide	Carausius_C51933	Endonuclease exonuclease phosphatase domain containing protein	0.250633	0.129305	0.482695	no
Nucleotide	Carausius_C48469	Endonuclease exonuclease phosphatase domain containing protein	0.221051	0.652372	0	excretory
Nucleotide	Carausius_C65434	Endonuclease exonuclease phosphatase and RNA-directed DNA polymerase from mobile element jockey-like	0.214097	0.259401	0.740217	no
Nucleotide	Carausius_C55875	Endonuclease exonuclease phosphatase and RNA-directed DNA polymerase reverse transcriptase domain containing protein	0.13165	0	0	AoM
Nucleotide	Carausius_C45516	Endonuclease exonuclease phosphatase domain containing protein	0.103462	0	0.165977	midgut
Nucleotide	Carausius_C48997	Endonuclease exonuclease phosphatase domain containing protein	0	0.254963	0.167863	rear
Other	Contig7302	2-phosphoxylose phosphatase 1	0.999578	0.675669	1.23306	no
Other	Carausius_C8593	8-oxo-dGDP phosphatase NUDT18	1.92044	4.42172	1.88093	MpgT
Other	Carausius_C5705	acylphosphatase-2	7.54769	12.829	5.43653	MpgT
Other	Contig647	acylphosphatase-2	5.85346	7.17657	4.48111	MpgT
Other	Carausius_C16772	Crystal Structure Of The Murine Aum phosphoglycolate phosphatase-like	75.0817	63.4899	45.1512	no
Other	Carausius_C19903	CTD small phosphatase-like protein 2	2.23921	2.29477	1.27884	no
Other	Carausius_C7575	dbj|BAB16411.1| phospholysine phosphohistidine inorganic pyrophosphate phosphatase	6.2582	7.17428	3.87593	no
Other	Carausius_C10491	dolichyldiphosphatase 1 isoform X1	4.75848	3.9936	4.97548	MGwall
Other	Carausius_C44772	enolase-phosphatase E1	11.7068	18.3551	5.17783	MpgT
Other	Carausius_C32767	m7GpppX diphosphatase	8.04637	8.66674	6.32921	no
Other	Carausius_C71762	magnesium-dependent phosphatase 1	0.528028	2.19582	1.11909	no
Other	Contig1376	magnesium-dependent phosphatase 1 isoform X1	9.29735	10.4779	10.2385	no
Other	Carausius_C11428	M-phase inducer phosphatase 2 isoform X2	20.2765	33.2467	13.5341	MpgT
Other	Carausius_C13277	N-acylneuraminate-9-phosphatase	2.37771	4.73031	0.799401	MpgT
Other	Carausius_C52029	N-acylneuraminate-9-phosphatase	0.315767	0.456878	0	no
Other	Carausius_C58428	phosphatase 6 regulatory ankyrin repeat and SAM domain-containing protein 3 isoform X1	1.42517	1.32954	0.682295	no
Other	Carausius_C4001	phosphatase and actin regulator 2 isoform X1	58.8823	29.7288	42.3133	midgut
Other	Carausius_C25483	phosphatase and actin regulator 2 isoform X1	20.0656	5.55469	10.7069	midgut
Other	Carausius_C29799	phosphatase and actin regulator 2 isoform X2	10.194	4.52501	7.02646	midgut
Other	Carausius_C35173	phosphatidate phosphatase LPIN1 isoform X1	4.51997	2.27226	4.42421	midgut
Other	Carausius_C27053	phosphatidate phosphatase PPAPDC1B	6.66985	2.30885	12.6528	MGwall
Other	Carausius_C19857	phosphatidylglycerophosphatase and protein-tyrosine phosphatase 1	5.60481	7.61417	4.42068	no
Other	Carausius_C8854	phosphatidylinositide phosphatase SAC1	14.0904	11.3009	13.5152	no
Other	Carausius_C60174	phosphatidylinositol 3,4,5-trisphosphate 3-phosphatase and dual-specificity protein phosphatase PTEN isoform X1	2.99348	2.82293	3.75153	no
Other	Carausius_C58618	phosphatidylinositol 3,4,5-trisphosphate 3-phosphatase and dual-specificity protein phosphatase PTEN isoform X2	2.27164	3.32314	3.63286	no
Other	Carausius_C44635	phosphatidylinositol 3,4,5-trisphosphate 5-phosphatase 1	0.722056	3.03418	0.955894	MpgT
Other	Carausius_C19826	phosphoserine phosphatase isoform X1	6.77067	3.37218	2.09957	AoM
Other	Carausius_C2905	polyphosphoinositide phosphatase	4.9761	5.80516	2.93723	no
Other	Contig3718	polyphosphoinositide phosphatase isoform X1	1.9746	3.3291	2.04281	no
Other	Carausius_C18153	presqualene diphosphate phosphatase	14.3081	9.53455	13.5045	AoM
Other	Carausius_C5566	presqualene diphosphate phosphatase	10.0721	16.0111	18.9334	MGwall
Other	Carausius_C27329	pyruvate dehydrogenase phosphatase regulatory subunit mitochondrial	7.66238	8.15523	2.77332	no
Other	Contig6925	pyruvate dehydrogenase phosphatase regulatory subunit mitochondrial	2.85938	2.88676	0.98588	excretory
Other	Carausius_C24776	pyruvate dehyrogenase phosphatase catalytic subunit 1 isoform X2	6.00179	5.10639	4.38588	no
Other	Carausius_C3060	Sar s 32 allergen inorganic pyrophosphatase	124.694	134.524	92.1174	no
Other	Contig5665	sphingosine-1-phosphate phosphatase 1 partial	5.79004	4.52222	6.71323	no
Other	Carausius_C28545	Ssu72 RNA polymerase II subunit A C-terminal domain phosphatase SSU72	14.2752	9.8155	5.35988	no
Other	Contig8515	TFII-F-interacting CTD nuclear envelope phosphatase 1 homolog isoform X1	71.1318	35.318	37.1482	AoM
Prostatic acid	Contig249	prostatic acid phosphatase	217.704	12.1522	203.016	no
Prostatic acid	Carausius_C27647	prostatic acid phosphatase isoform X1	57.1792	2795.3	6.57457	MpgT
Prostatic acid	Carausius_C7527	prostatic acid phosphatase Acph-1-like isoform X1	47.7622	66.3951	46.1141	no
Prostatic acid	Contig5222	prostatic acid phosphatase	26.1537	3263.88	9.69529	MpgT
Prostatic acid	Carausius_C29055	prostatic acid phosphatase	17.1714	2353.82	7.47128	MpgT
Prostatic acid	Contig5368	prostatic acid phosphatase	12.9915	0.0975276	194.628	MGwall
Prostatic acid	Carausius_C48836	prostatic acid phosphatase	11.9224	564.148	2.16711	MpgT
Prostatic acid	Carausius_C37130	prostatic acid phosphatase	4.80829	460.096	1.49464	MpgT
Prostatic acid	Carausius_C24349	prostatic acid phosphatase	3.83831	0.474534	0.45843	AoM
Prostatic acid	Carausius_C7306	prostatic acid phosphatase	2.17741	45.3519	0.4788	MpgT
Prostatic acid	Carausius_C62540	prostatic acid phosphatase Acph-1-like	1.33768	0.323598	0	excretory
Prostatic acid	Carausius_C45043	prostatic acid phosphatase isoform X2	1.28232	19.3844	0	MpgT
Prostatic acid	Contig5870	prostatic acid phosphatase isoform X1	1.23724	2.17693	1.16252	no
Prostatic acid	Contig4676	prostatic acid phosphatase	1.16235	368.322	0.761289	MpgT
Prostatic acid	Carausius_C55265	prostatic acid phosphatase	0.691096	0.559302	0.333763	no
Prostatic acid	Carausius_C38333	prostatic acid phosphatase	0.438232	0.171027	0.235565	no
Prostatic acid	Carausius_C71315	prostatic acid phosphatase	0.340921	1.05477	0.34654	no
Prostatic acid	Contig4925	prostatic acid phosphatase	0.293267	5.54623	0	MpgT
Prostatic acid	Contig5828	prostatic acid phosphatase	0.219731	8.90292	0	MpgT
Prostatic acid	Carausius_C24350	prostatic acid phosphatase	0.101962	3.81308	0.533644	MpgT
Prostatic acid	Contig8581	prostatic acid phosphatase	0.06089	3.23693	0.115135	no
Prostatic acid	Carausius_C68764	prostatic acid phosphatase	0	2.48565	0	MpgT
Protein	Carausius_C1638	1E-like Protein phosphatase	140.477	31.3859	27.183	AoM
Protein	Carausius_C4620	205 kDa microtubule-associated protein phosphatase 1E	52.4999	12.9372	8.1005	AoM
Protein	Carausius_C8326	like protein phosphatase PTC7 homolog	52.0036	51.2377	26.313	excretory
Protein	Carausius_C9154	unnamed protein phosphatase 1L	47.7435	63.5082	23.1907	excretory
Protein	Carausius_C6301	PP2C)-like domain-containing protein phosphatase 2C T23F11.1	47.0167	34.5483	48.747	MGwall
Protein	Contig6852	testis/ seletal muscle dual specificity protein phosphatase 3	46.6774	42.6689	39.7294	no
Protein	Carausius_C5119	dual specificity protein phosphatase 10	44.8656	19.7284	17.7595	AoM
Protein	Carausius_C5297	unnamed protein phosphatase 1B isoform X1	40.4778	41.0762	23.1349	no
Protein	Carausius_C11780	AGAP009839-PA-like protein phosphatase 1 regulatory subunit 7 isoform X1	19.6726	26.0663	16.8934	no
Protein	Contig3730	unnamed protein phosphatase 1G	15.0474	18.3407	12.9292	no
Protein	Carausius_C30863	unnamed protein phosphatase inhibitor 2	13.2959	6.93012	14.0395	midgut
Protein	Carausius_C52746	protein phosphatase 1 regulatory subunit 12A isoform X3	12.5724	8.67156	6.20201	no
Protein	Contig429	protein phosphatase 1 regulatory subunit 12A isoform X3	12.5483	12.078	8.84972	no
Protein	Carausius_C20372	protein phosphatase 1 regulatory subunit 12A isoform X1	12.5123	11.0352	7.35799	no
Protein	Carausius_C11678	cell wall protein phosphatase 1D	11.4986	9.02953	12.2603	MGwall
Protein	Carausius_C45420	205 kDa microtubule-associated protein phosphatase 1E	10.9489	9.4036	7.16713	no
Protein	Contig1073	GPI-anchored adhesin-like protein phosphatase Slingshot homolog 2 isoform X2	10.4915	4.30848	17.0808	MGwall
Protein	Carausius_C5071	GPI-anchored adhesin-like protein phosphatase Slingshot homolog 2 isoform X2	9.62416	2.82962	13.993	midgut
Protein	Carausius_C18319	unnamed protein phosphatase 1 regulatory subunit 7 isoform X2	9.20318	16.2146	8.57313	MpgT
Protein	Carausius_C43566	unnamed protein phosphatase 1H	9.05697	8.17432	7.82725	no
Protein	Carausius_C24329	dual specificity protein phosphatase 23	8.17168	9.65561	8.72349	no
Protein	Carausius_C18318	unnamed protein phosphatase 1 regulatory subunit 7 isoform X2	7.94055	9.99837	6.05716	no
Protein	Contig2481	AGAP006171-PA-like protein phosphatase 1G	7.94025	10.3793	9.32849	no
Protein	Contig6705	CBM21 domain-containing protein phosphatase 1 regulatory subunit 76A isoform X1	7.91988	3.02154	0.864376	AoM
Protein	Carausius_C22954	glycogen binding protein phosphatase 1 regulatory subunit 3C	7.76309	5.20998	0.808792	excretory
Protein	Carausius_C32475	dual specificity protein phosphatase 10	7.44099	6.14757	2.90983	excretory
Protein	Contig2527	unnamed protein phosphatase 1 regulatory subunit 12A isoform X1	4.43723	1.67808	2.71858	no
Protein	Carausius_C61757	dual specificity protein phosphatase CDC14A isoform X1	3.64099	3.2454	2.29973	no
Protein	Carausius_C5072	protein phosphatase Slingshot isoform X2	3.45687	0.426539	4.42874	MGwall
Protein	Carausius_C9469	unnamed protein phosphatase methylesterase 1	3.38328	4.90554	2.28949	no
Protein	Carausius_C27841	Leucine-rich repeat-containing protein phosphatase 1 regulatory subunit 37	3.30294	2.168	1.9332	no
Protein	Carausius_C35548	KLRAQ motif-containing protein phosphatase 1 regulatory subunit 21 isoform X1	2.44129	1.10634	1.33408	AoM
Protein	Carausius_C23503	ankyrin repeat domain-containing protein phosphatase 1 regulatory subunit 21	1.96374	1.0375	0.991037	no
Protein	Carausius_C51857	Leucine-rich repeat-containing protein phosphatase 1 regulatory subunit 37	1.68015	0.702753	1.03868	no
Protein	Carausius_C23948	protein phosphatase PP2A 55 kDa regulatory subunit isoform X2	1.66238	2.1837	5.22078	MGwall
Protein	Contig1208	ankyrin repeat domain containing protein phosphatase 1 regulatory subunit 16A isoform X1	1.61286	5.10598	2.44157	MpgT
Protein	Contig6729	unnamed protein phosphatase methylesterase 1 isoform X1	1.38383	2.24274	2.87727	no
Protein	Carausius_C56493	muscle M-line assembly protein phosphatase 1 regulatory subunit 35	1.25213	1.52125	0.806615	no
Protein	Carausius_C61197	dual specificity protein phosphatase 12	1.06191	0.902377	0.518901	no
Protein	Carausius_C70549	TPA dual specificity protein phosphatase 7	0.960664	0.755187	0.730941	no
Protein	Carausius_C41351	6-like protein phosphatase 1G	0.950454	1.35274	0.849397	no
Protein	Carausius_C42358	dual specificity protein phosphatase 19	0.300717	0.87939	0	excretory
Protein	Carausius_C5070	protein phosphatase Slingshot homolog 2 isoform X5	0.127507	0.314547	0.380333	no
Pyridoxal	Contig2368	pyridoxal phosphate phosphatase isoform X2	43.7512	55.4987	13.3995	excretory
Pyridoxal	Carausius_C8829	pyridoxal phosphate phosphatase PHOSPHO2	16.699	27.0246	14.7816	MpgT
Pyridoxal	Carausius_C70322	pyridoxal phosphate phosphatase isoform X1	2.57602	41.4877	0	MpgT
Pyridoxal	Carausius_C60411	pyridoxal phosphate phosphatase PHOSPHO2	0.667886	36.4055	0.398048	MpgT
Pyridoxal	Contig8661	pyridoxal phosphate phosphatase PHOSPHO2	0.126075	1.8209	0	MpgT
Serine/Threonine	Contig1081	serine/threonine-protein phosphatase 2A catalytic subunit beta isoform	128.66	100.499	63.3243	AoM
Serine/Threonine	Carausius_C1320	serine/threonine-protein phosphatase 6 regulatory ankyrin repeat protein	103.836	77.0291	74.7932	no
Serine/Threonine	Carausius_C1322	serine/threonine-protein phosphatase 6 regulatory ankyrin repeat protein	91.7216	58.9578	73.4396	midgut
Serine/Threonine	Carausius_C4704	serine/threonine-protein phosphatase 6 regulatory ankyrin repeat protein	80.5459	5.19611	42.1625	AoM
Serine/Threonine	Carausius_C667	serine/threonine-protein phosphatase CPPED1 isoform X1	68.5782	85.7086	65.1691	no
Serine/Threonine	Contig510	serine/threonine-protein phosphatase 6 regulatory ankyrin repeat subunit B-like	68.5515	20.6379	26.8438	no
Serine/Threonine	Carausius_C4703	serine/threonine-protein phosphatase 6 regulatory ankyrin repeat protein	63.8901	5.36668	35.351	AoM
Serine/Threonine	Carausius_C7100	serine/threonine-protein phosphatase 6 regulatory ankyrin repeat subunit B-like	61.3131	2.58306	13.7264	AoM
Serine/Threonine	Carausius_C12337	serine/threonine-protein phosphatase 5	59.2646	60.1456	32.6968	no
Serine/Threonine	Contig4048	serine/threonine-protein phosphatase 6 regulatory ankyrin repeat domain-containing protein 50	58.2938	13.5783	16.3777	AoM
Serine/Threonine	Contig1722	serine/threonine-protein phosphatase 6 regulatory ankyrin repeat subunit B isoform X2	58.2438	5.23165	12.4067	AoM
Serine/Threonine	Carausius_C1321	serine/threonine-protein phosphatase 6 regulatory ankyrin repeat protein	56.418	18.7357	63.0782	midgut
Serine/Threonine	Carausius_C6111	serine/threonine-protein phosphatase 2A catalytic subunit beta isoform	54.668	43.7791	27.072	AoM
Serine/Threonine	Carausius_C8195	serine/threonine-protein phosphatase 6 catalytic subunit	36.2864	32.0081	22.4554	no
Serine/Threonine	Carausius_C8567	serine/threonine-protein phosphatase 4 regulatory subunit 1 isoform X1	33.2767	40.2276	26.2439	no
Serine/Threonine	Carausius_C9400	Serine/threonine-protein phosphatase 6 regulatory ankyrin repeat subunit B	31.0747	1.29986	6.40816	AoM
Serine/Threonine	Carausius_C12285	serine/threonine-protein phosphatase 6 regulatory ankyrin repeat subunit C-like	30.8289	2.8246	24.5039	midgut
Serine/Threonine	Carausius_C3314	serine/threonine-protein phosphatase PP1-gamma catalytic subunit	30.8286	29.5934	32.8305	no
Serine/Threonine	Contig3758	TPA serine/threonine-protein phosphatase PP1-beta catalytic subunit	30.312	25.5242	20.4204	no
Serine/Threonine	Carausius_C12035	serine/threonine-protein phosphatase 6 regulatory subunit 3 isoform X1	29.7042	25.5545	21.872	no
Serine/Threonine	Carausius_C5030	serine/threonine-protein phosphatase 4 regulatory subunit 3A isoform X1	26.1034	29.7974	26.6884	no
Serine/Threonine	Carausius_C24643	receptor-interacting serine/threonine-protein phosphatase 6 regulatory ankyrin repeat protein	21.6404	2.65404	13.8635	midgut
Serine/Threonine	Contig2346	serine/threonine-protein phosphatase 6 regulatory ankyrin repeat protein	21.2439	2.10948	244.29	Mgwall
Serine/Threonine	Carausius_C18508	serine/threonine-protein phosphatase PGAM5 mitochondrial isoform X2	20.2444	18.5069	10.649	no
Serine/Threonine	Carausius_C2756	serine/threonine-protein phosphatase CPPED1 isoform X1	19.4428	25.4269	16.1239	no
Serine/Threonine	Carausius_C25688	serine/threonine-protein phosphatase 6 regulatory subunit 2 isoform X1	18.3906	17.9069	15.8751	no
Serine/Threonine	Contig2763	serine/threonine-protein phosphatase 6 regulatory ankyrin repeat and KH domain-containing protein FLO11-like isoform X1	18.0156	25.9009	14.5259	no
Serine/Threonine	Carausius_C22238	serine/threonine-protein phosphatase 2A activator isoform X2	17.2619	20.1119	13.107	no
Serine/Threonine	Carausius_C36441	serine/threonine-protein phosphatase 2A activator isoform X1	17.0655	18.6166	9.9958	no
Serine/Threonine	Carausius_C12184	serine/threonine-protein phosphatase 6 regulatory ankyrin repeat subunit B-like	16.6653	10.0906	9.74347	no
Serine/Threonine	Contig1078	serine/threonine-protein phosphatase 1 regulatory subunit 10	13.5511	11.9814	9.86557	no
Serine/Threonine	Carausius_C18593	serine/threonine-protein phosphatase 6 regulatory ankyrin repeat subunit A isoform X2	11.3036	0.772838	26.0189	MGwall
Serine/Threonine	Carausius_C35554	serine/threonine-protein phosphatase 4 regulatory subunit 2	10.9404	10.6391	9.80123	no
Serine/Threonine	Carausius_C24683	receptor-interacting serine/threonine-protein phosphatase 6 regulatory ankyrin repeat protein	9.97571	2.50903	12.8941	midgut
Serine/Threonine	Carausius_C16932	serine/threonine-protein phosphatase 6 regulatory ankyrin repeat protein	9.85278	3.79529	4.49229	AoM
Serine/Threonine	Carausius_C8132	Serine/threonine-protein phosphatase 6 regulatory ankyrin repeat domain protein	8.57005	6.65603	8.43586	AoM
Serine/Threonine	Carausius_C17830	serine/threonine-protein phosphatase 6 regulatory ankyrin repeat and KH domain-containing protein FLO11-like isoform X1	8.44729	7.73895	4.18109	no
Serine/Threonine	Carausius_C22018	serine/threonine-protein phosphatase 2A 65 kDa regulatory subunit A alpha isoform	8.21247	7.44	3.00748	no
Serine/Threonine	Carausius_C29581	serine/threonine-protein phosphatase 4 catalytic subunit	7.72892	9.01534	9.19573	no
Serine/Threonine	Contig5680	serine/threonine-protein phosphatase 6 regulatory ankyrin repeat domain-containing protein	7.25757	6.67716	6.39569	no
Serine/Threonine	Carausius_C1671	serine/threonine-protein phosphatase 4 catalytic subunit	7.08619	7.10559	6.3775	no
Serine/Threonine	Contig2103	serine/threonine-protein phosphatase 6 regulatory ankyrin repeat and death domain-containing protein	6.55433	9.76145	12.3825	MGwall
Serine/Threonine	Carausius_C15289	serine/threonine-protein phosphatase 4 regulatory subunit 2	6.11213	6.0048	4.80404	no
Serine/Threonine	Contig6218	serine/threonine-protein phosphatase 1 regulatory subunit 10	5.03352	5.07249	4.19952	no
Serine/Threonine	Carausius_C7309	serine/threonine-protein phosphatase 6 regulatory ankyrin repeat protein	5.03239	5.06165	6.88276	no
Serine/Threonine	Carausius_C21147	serine/threonine-protein phosphatase 6 regulatory ankyrin repeat domain protein	4.83862	4.10882	4.65752	no
Serine/Threonine	Carausius_C46281	Serine/threonine-protein phosphatase 6 regulatory ankyrin repeat and death domain-containing protein 1A-like isoform X1	3.84537	0.514927	9.5047	MGwall
Serine/Threonine	Carausius_C18191	serine/threonine-protein phosphatase 6 regulatory ankyrin repeat protein	2.98739	1.67946	2.78417	midgut
Serine/Threonine	Carausius_C42495	serine/threonine-protein phosphatase 6 regulatory ankyrin repeat protein	2.8468	1.9868	2.01411	no
Serine/Threonine	Carausius_C21644	serine/threonine-protein phosphatase 2B catalytic subunit 2-like isoform X1	2.67281	6.58871	0.959026	MpgT
Serine/Threonine	Carausius_C61104	serine/threonine-protein phosphatase 1 regulatory subunit 10 isoform X1	2.61437	5.25486	2.96414	no
Serine/Threonine	Carausius_C72832	receptor-interacting serine/threonine-protein kinase 1	1.84418	0.37319	0.995654	AoM
Serine/Threonine	Carausius_C47182	serine/threonine-protein phosphatase 6 regulatory ankyrin repeat domain-containing protein 17 isoform X2	1.62296	2.65421	2.56794	no
Serine/Threonine	Carausius_C47541	serine/threonine-protein phosphatase 6 regulatory ankyrin repeat protein	1.45279	1.68359	0.909663	no
Serine/Threonine	Carausius_C55714	serine/threonine-protein phosphatase 6 regulatory ankyrin repeat protein	1.40563	1.04989	0.429345	no
Serine/Threonine	Carausius_C60703	serine/threonine-protein phosphatase 6 regulatory ankyrin repeat and SOCS box protein 3 isoform X1	1.27035	1.05748	0.820097	no
Serine/Threonine	Carausius_C56240	serine/threonine-protein phosphatase 1 regulatory subunit 10 isoform X1	1.26332	0.461533	1.05082	no
Serine/Threonine	Carausius_C58590	serine/threonine-protein phosphatase 6 regulatory ankyrin repeat subunit B isoform X2	1.16148	0.823559	2.40983	MGwall
Serine/Threonine	Carausius_C56239	serine/threonine-protein phosphatase 1 regulatory subunit 10 isoform X1	1.007	0.98352	0.268892	no
Serine/Threonine	Carausius_C33299	serine/threonine-protein phosphatase 6 regulatory ankyrin repeat domain-containing protein S-acyltransferase 23	0.801884	0.323279	0.575385	no
Serine/Threonine	Contig3712	serine/threonine-protein phosphatase 1 regulatory subunit 10	0.793803	0.54966	0.217964	no
Serine/Threonine	Carausius_C69090	serine/threonine-protein phosphatase 6 regulatory ankyrin repeat protein	0.695028	2.31002	0.326618	MpgT
Serine/Threonine	Contig8098	serine/threonine-protein phosphatase 6 regulatory ankyrin repeat domain protein	0.653887	0.482233	2.12784	MGwall
Serine/Threonine	Carausius_C68276	receptor-interacting serine/threonine-protein phosphatase 6 regulatory ankyrin repeat subunit C	0.635412	0.347272	1.73924	MGwall
Serine/Threonine	Carausius_C67310	serine/threonine-protein phosphatase 6 regulatory ankyrin repeat protein	0.609472	0.697841	0.463737	no
Serine/Threonine	Carausius_C52766	serine/threonine-protein phosphatase 6 regulatory ankyrin repeat family A protein 2	0.403856	0.971131	0	excretory
Serine/Threonine	Carausius_C70141	serine/threonine-protein phosphatase 6 regulatory ankyrin repeat protein	0.279885	0.663515	1.63213	no
Serine/Threonine	Carausius_C54885	serine/threonine-protein phosphatase PP1-beta catalytic subunit	0.228603	0.0988194	0.384806	no
Serine/Threonine	Carausius_C60268	serine/threonine-protein phosphatase 6 regulatory ankyrin repeat protein	0.211251	0	2.22378	no
Serine/Threonine	Carausius_C53071	serine/threonine-protein phosphatase 2B catalytic subunit 2-like isoform X1	0.124641	0.57287	0	excretory
Serine/Threonine	Carausius_C51272	serine/threonine-protein phosphatase 7 long form homolog	0.0977671	0.241181	0	excretory
Serine/Threonine	Carausius_C55295	serine/threonine-protein phosphatase 6 regulatory ankyrin repeat domain-containing protein	0.0688059	0	0.467575	midgut
Sugar	Carausius_C1873	6-phosphofructo-2-kinase/fructose-2,6-bisphosphatase 1 isoform X2	62.5873	64.6085	52.934	MpgT
Sugar	Carausius_C6961	6-phosphofructo-2-kinase/fructose-2,6-bisphosphatase 1 isoform X2	33.279	44.4794	16.7404	MpgT
Sugar	Carausius_C19691	uridine diphosphate glucose pyrophosphatase	31.8411	62.9422	21.221	MpgT
Sugar	Carausius_C6650	6-phosphofructo-2-kinase/fructose-2,6-bisphosphatase 1 isoform X1	29.4302	27.8634	18.6773	no
Sugar	Carausius_C22558	Fructose-1,6-Bisphosphatase Complexed With Mutation E192q pdb|4GX6|B Chain A Crystal Structure Of Porcine Liver Fructose-1,6-bisphosphatase 1	28.1432	47.426	26.3947	MpgT
Sugar	Carausius_C19908	uridine diphosphate glucose pyrophosphatase-like	17.7784	30.3139	6.82791	MpgT
Sugar	Carausius_C7828	uridine diphosphate glucose pyrophosphatase	15.6819	31.0311	7.43635	MpgT
Sugar	Carausius_C30893	Glucose-6-phosphatase 2 isoform X1	14.9707	11.0934	8.21206	no
Sugar	Carausius_C1704	Fructose-1,6-bisphosphatase 1	11.5074	25.3282	12.9471	MpgT
Sugar	Carausius_C28888	6-phosphofructo-2-kinase/fructose-2,6-bisphosphatase 1 isoform X1	5.11423	4.2527	2.69209	AoM
Sugar	Carausius_C46891	uridine diphosphate glucose pyrophosphatase	1.92829	7.65215	0.490791	MpgT
Sugar	Carausius_C40783	6-phosphofructo-2-kinase/fructose-2,6-bisphosphatase -like protein	0.0726437	0	0.479503	midgut
Tyrosine	Contig7	PUTATIVE: Tyrosine-protein phosphatase	310.645	2.28075	1.83571	AoM
Tyrosine	Contig1618	tyrosine-protein phosphatase non-receptor type 11	27.6597	19.2471	26.8517	AoM
Tyrosine	Carausius_C9690	receptor-type tyrosine-protein phosphatase O isoform X2	27.0684	17.7767	14.221	AoM
Tyrosine	Contig8123	tyrosine-protein phosphatase non-receptor type 2 isoform X2	15.2611	11.7819	9.97632	no
Tyrosine	Carausius_C37846	tyrosine phosphatase	13.9762	0.0896939	0.134536	no
Tyrosine	Carausius_C13053	tyrosine-protein phosphatase non-receptor type 9	11.0425	4.23678	4.27063	AoM
Tyrosine	Carausius_C18984	tyrosine-protein phosphatase non-receptor type 23	10.637	7.8684	6.19442	no
Tyrosine	Carausius_C14031	receptor-type tyrosine-protein phosphatase alpha isoform X2	8.67822	12.7127	7.63691	no
Tyrosine	Carausius_C39266	receptor-type tyrosine-protein phosphatase non-receptor type 9	8.51846	3.9417	4.34508	AoM
Tyrosine	Contig2321	receptor-type tyrosine-protein phosphatase delta-like	6.18693	5.65644	2.90182	no
Tyrosine	Contig6566	tyrosine-protein phosphatase non-receptor type 23	5.60801	5.05604	2.99384	no
Tyrosine	Carausius_C20432	receptor-type tyrosine-protein phosphatase kappa partial	5.28637	3.941	2.4557	no
Tyrosine	Carausius_C3402	receptor-type tyrosine-protein phosphatase R	4.9101	8.18625	7.416	no
Tyrosine	Carausius_C14741	receptor-type tyrosine-protein phosphatase R isoform X2	4.1639	4.97926	4.11385	no
Tyrosine	Carausius_C31409	tyrosine-protein phosphatase 10D isoform X2	3.94134	7.76375	3.60401	MpgT
Tyrosine	Contig4731	tyrosine-protein phosphatase non-receptor type 14	3.89968	4.00368	3.00393	no
Tyrosine	Carausius_C24597	receptor-type tyrosine-protein phosphatase gamma isoform X1	3.47486	2.00858	3.1229	midgut
Tyrosine	Carausius_C61777	receptor-type tyrosine-protein phosphatase T isoform X2	3.39623	3.78294	1.58838	no
Tyrosine	Contig4844	Receptor-type tyrosine-protein phosphatase Lar isoform X1	3.33675	3.51984	2.18351	no
Tyrosine	Carausius_C19901	receptor-type tyrosine-protein phosphatase N2 isoform X2	3.12892	2.07452	2.80984	AoM
Tyrosine	Carausius_C20433	receptor-type tyrosine-protein phosphatase epsilon-like isoform X1	2.38905	2.95994	1.19268	no
Tyrosine	Contig4952	receptor-type tyrosine-protein phosphatase non-receptor type 9	2.35196	1.37274	1.07573	no
Tyrosine	Contig7687	Receptor-type tyrosine-protein phosphatase 99A isoform X1	2.17212	1.10374	1.69611	no
Tyrosine	Carausius_C22925	tyrosine-protein phosphatase auxilin isoform X1	1.90894	0.925008	0.0845152	no
Tyrosine	Contig5321	tyrosine-protein phosphatase non-receptor type 13 isoform X2	1.45518	2.53186	1.61121	no
Tyrosine	Carausius_C50955	receptor-type tyrosine-protein phosphatase eta isoform X1	1.45127	0	30.212	MGwall
Tyrosine	Carausius_C55126	tyrosine-protein phosphatase non-receptor type 4 isoform X2	1.38909	2.21609	0.873791	no
Tyrosine	Carausius_C61190	tyrosine-protein phosphatase non-receptor type 4 isoform X2	1.30394	1.76654	0.511196	MpgT
Tyrosine	Carausius_C48483	receptor-type tyrosine-protein phosphatase 10D isoform X1	1.15706	4.13517	0.470721	MpgT
Tyrosine	Carausius_C70769	tyrosine-protein phosphatase non-receptor type 4 isoform X2	1.13216	1.77135	0.0911084	excretory
Tyrosine	Carausius_C66364	tyrosine-protein phosphatase non-receptor type 12 isoform X1	1.01328	0.48161	0.725984	no
Tyrosine	Carausius_C23502	tyrosine-protein phosphatase 10D isoform X2	0.910179	0.427637	0	no
Tyrosine	Carausius_C69011	Tyrosine-protein phosphatase non-receptor type 12	0.75393	0.668723	1.10112	no
Tyrosine	Carausius_C43820	receptor-type tyrosine-protein phosphatase PTPRQ	0.658147	1.04257	0.960284	no
Tyrosine	Carausius_C53169	tyrosine-protein phosphatase non-receptor type 9	0.633368	0.413076	0.301233	no
Tyrosine	Carausius_C62779	tyrosine-protein phosphatase non-receptor type 23 partial	0.579044	2.75927	0.432198	MpgT
Tyrosine	Carausius_C70305	receptor-type tyrosine-protein phosphatase N2 isoform X2	0.555734	0.184615	0.562758	no
Tyrosine	Carausius_C61182	tyrosine-protein phosphatase non-receptor type 22 isoform X1	0.524803	0.447073	0.232234	no
Tyrosine	Contig8458	receptor-type tyrosine-protein phosphatase delta isoform X7	0.479756	0.0724318	1.40659	no
Tyrosine	Carausius_C60378	receptor-type tyrosine-protein phosphatase eta isoform X2	0.439769	0.773813	0.20883	no
Tyrosine	Carausius_C72320	receptor-type tyrosine-protein phosphatase eta isoform X1	0.401256	1.86564	0.295454	MpgT
Tyrosine	Carausius_C67952	Paired amphipathic helix protein tyrosine phosphatase non-receptor type 9	0.363328	0.250493	0.26255	no
Tyrosine	Carausius_C72788	Receptor-type tyrosine-protein phosphatase kappa	0.327978	0.366287	0.251728	no
Tyrosine	Carausius_C58861	receptor-type tyrosine-protein phosphatase delta isoform X2	0.317541	1.04942	0.582541	no
Tyrosine	Carausius_C76194	receptor-type tyrosine-protein phosphatase 10D isoform X2	0.316513	0.0456095	1.95705	MGwall
Tyrosine	Carausius_C49315	receptor-type tyrosine-protein phosphatase PTPRQ isoform X1	0.299862	0.404059	0.449703	no
Tyrosine	Carausius_C72035	tyrosine-protein phosphatase non-receptor type 13 isoform X1	0.248205	0.308931	0.298849	no
Tyrosine	Carausius_C72848	tyrosine-protein phosphatase corkscrew-like isoform X3	0.18186	1.43133	0	excretory
Tyrosine	Carausius_C70543	tyrosine-protein phosphatase non-receptor type 13 isoform X1	0.127472	0.384302	0.179475	no
Tyrosine	Carausius_C53168	receptor-type tyrosine-protein phosphatase C isoform X3	0	0	0.199208	MGwall
